# Supplementary material for: Acetato­(N-[(E)-1-(6-methyl-2-pyrid­yl)methyl­idene]-2-{2-[(E)-1-(6-methyl-2-pyrid­yl)methyl­idene­amino]­pheneth­yl}aniline)nickel(II) perchlorate
Source: Acta Crystallogr Sect E Struct Rep Online. 2010 Sep 4;66(Pt 10):m1184. doi: 10.1107/S1600536810034446 (PMC2983324; doi:10.1107/S1600536810034446)
Supplement: Supplementary file 1 [file e-66-m1184-sup1.cif]

##############################################################################
###                                                                        ###
###        Electronic paper (Acta Crystallographica Section E)             ###
###                                                                        ###
##############################################################################
#                                                                            #
# This CIF contains the data in a paper accepted for publication in Acta     #
# Crystallographica Section E. It conforms to the requirements of Notes      #
# for Authors for Section E, and has been peer reviewed under the auspices   #
# of the IUCr Commission on Journals.                                        #
#                                                                            #
# Full details of the Crystallographic Information File format               #
# are given in the paper "The Crystallographic Information File (CIF):       #
# a New Standard Archive File for Crystallography" by S. R. Hall, F. H.      #
# Allen and I. D. Brown [Acta Cryst. (1991), A47, 655-685].                  #
#                                                                            #
# The current version of the core CIF dictionary is obtainable from          #
# ftp://ftp.iucr.org/pub/cif_core.dic. The current version number is 2.4.    #
#                                                                            #
# Software is freely available for graphical display of the structure(s) in  #
# this CIF.  For information consult the CIF home page http://www.iucr.org/  #
# cif/home.html                                                              #
#                                                                            #
# This file may be used for bona fide research purposes within the           #
# scientific community so long as proper attribution is given to the journal # 
# article from which it was obtained.                                        #
#                                                                            #
##############################################################################
                                             
data_I
_audit_creation_method     SHELXTL
_chemical_name_systematic
;
Acetato(<i>N</i>-[(<i>E</i>)-1-(6-methyl-2-pyridyl)methylidene]-2-{2-
[(<i>E</i>)-1-(6-methyl-2-pyridyl)methylideneamino]phenethyl}aniline)nickel(II)
perchlorate
;
_chemical_name_common     ?
_chemical_formula_moiety     'C30 H29 N4 Ni O2 +, Cl O4 -'
_chemical_formula_sum     'C30 H29 Cl N4 Ni O6'
_chemical_formula_iupac     '[Ni (C2 H3 O2) (C28 H26 N4)] Cl O4'
_chemical_formula_weight     635.73
_chemical_melting_point     ?
_symmetry_cell_setting     triclinic
_symmetry_space_group_name_H-M     'P -1'
_symmetry_space_group_name_Hall     '-P 1'
loop_
    _symmetry_equiv_pos_as_xyz
    'x, y, z'
    '-x, -y, -z'
_cell_length_a     8.5759(8)
_cell_length_b     11.4975(10)
_cell_length_c     14.8322(13)
_cell_angle_alpha     79.392(2)
_cell_angle_beta     78.102(2)
_cell_angle_gamma     81.327(2)
_cell_volume     1396.9(2)
_cell_formula_units_Z     2
_cell_measurement_reflns_used     2599
_cell_measurement_theta_min     2.44
_cell_measurement_theta_max     25.99
_cell_measurement_temperature     200(2)
_exptl_crystal_description     block
_exptl_crystal_colour     'yellow'
_exptl_crystal_size_max     0.23
_exptl_crystal_size_mid     0.11
_exptl_crystal_size_min     0.10
_exptl_crystal_density_diffrn     1.511
_exptl_crystal_density_meas     ?
_exptl_crystal_density_method     'not measured'
_exptl_crystal_F_000     660
_exptl_absorpt_coefficient_mu     0.843
_exptl_absorpt_correction_type     none
_exptl_absorpt_process_details     ?
_exptl_absorpt_correction_T_min     ?
_exptl_absorpt_correction_T_max     ?
_exptl_special_details
;
;
_diffrn_ambient_temperature     200(2)
_diffrn_radiation_type     MoK\a
_diffrn_radiation_wavelength     0.71073
_diffrn_radiation_source     'fine-focus sealed tube'
_diffrn_radiation_monochromator     graphite
_diffrn_measurement_device_type     'Bruker APEX CCD area-detector'
_diffrn_measurement_method     '\f & \w scans'
_diffrn_detector_area_resol_mean     ?
_diffrn_reflns_number     10545
_diffrn_reflns_av_R_equivalents     0.0487
_diffrn_reflns_av_sigmaI/netI     0.1631
_diffrn_reflns_theta_min     1.42
_diffrn_reflns_theta_max     28.29
_diffrn_reflns_theta_full     28.29
_diffrn_measured_fraction_theta_max     0.987
_diffrn_measured_fraction_theta_full     0.987
_diffrn_reflns_limit_h_min     -9
_diffrn_reflns_limit_h_max     11
_diffrn_reflns_limit_k_min     -15
_diffrn_reflns_limit_k_max     15
_diffrn_reflns_limit_l_min     -18
_diffrn_reflns_limit_l_max     19
_diffrn_standards_number     0
_diffrn_standards_interval_count     ?
_diffrn_standards_interval_time     ?
_diffrn_standards_decay_%     '<2.0'
_refine_special_details
;
Refinement of <i>F</i>^2^ against ALL reflections. The weighted <i>R</i>-factor
<i>wR</i> and goodness of fit <i>S</i> are based on <i>F</i>^2^, conventional
<i>R</i>-factors <i>R</i> are based on <i>F</i>, with <i>F</i> set to zero for
negative <i>F</i>^2^. The threshold expression of <i>F</i>^2^ >
\s(<i>F</i>^2^) is used only for calculating <i>R</i>-factors(gt) <i>etc</i>.
and is not relevant to the choice of reflections for refinement.
<i>R</i>-factors based on <i>F</i>^2^ are statistically about twice as large
as those based on <i>F</i>, and <i>R</i>- factors based on ALL data will be
even larger.
;
_reflns_number_total     6856
_reflns_number_gt     3311
_reflns_threshold_expression     I>2\s(I)
_refine_ls_structure_factor_coef     Fsqd
_refine_ls_matrix_type     full
_refine_ls_R_factor_all     0.1500
_refine_ls_R_factor_gt     0.0682
_refine_ls_wR_factor_gt     0.0918
_refine_ls_wR_factor_ref     0.1487
_refine_ls_goodness_of_fit_ref     1.046
_refine_ls_restrained_S_all     1.046
_refine_ls_number_reflns     6856
_refine_ls_number_parameters     382
_refine_ls_number_restraints     0
_refine_ls_hydrogen_treatment     constr
_refine_ls_weighting_scheme     calc
_refine_ls_weighting_details
                      'calc w=1/[\s^2^(Fo^2^)+2.2621P] where P=(Fo^2^+2Fc^2^)/3'
_atom_sites_solution_hydrogens     geom
_atom_sites_solution_primary     direct
_atom_sites_solution_secondary     difmap
_refine_ls_shift/su_max     0.000
_refine_ls_shift/su_mean     0.000
_refine_diff_density_max     1.041
_refine_diff_density_min     -1.836
_refine_ls_extinction_method     none
_refine_ls_extinction_coef     ?
loop_
    _atom_type_symbol
    _atom_type_description
    _atom_type_scat_dispersion_real
    _atom_type_scat_dispersion_imag
    _atom_type_scat_source
    'C' 'C' 0.0033 0.0016
                         'International Tables Vol C Tables 4.2.6.8 and 6.1.1.4'
    'H' 'H' 0.0000 0.0000
                         'International Tables Vol C Tables 4.2.6.8 and 6.1.1.4'
    'N' 'N' 0.0061 0.0033
                         'International Tables Vol C Tables 4.2.6.8 and 6.1.1.4'
    'O' 'O' 0.0106 0.0060
                         'International Tables Vol C Tables 4.2.6.8 and 6.1.1.4'
    'Cl' 'Cl' 0.1484 0.1585
                         'International Tables Vol C Tables 4.2.6.8 and 6.1.1.4'
    'Ni' 'Ni' 0.3393 1.1124
                         'International Tables Vol C Tables 4.2.6.8 and 6.1.1.4'
_computing_data_collection     'SMART (Bruker, 2000)'
_computing_cell_refinement     'SAINT (Bruker, 2000)'
_computing_data_reduction     'SAINT (Bruker, 2000)'
_computing_structure_solution     'SHELXS97 (Sheldrick, 2008)'
_computing_structure_refinement     'SHELXL97 (Sheldrick, 2008)'
_computing_molecular_graphics     'SHELXTL (Sheldrick, 2008)'
_computing_publication_material     'SHELXTL (Sheldrick, 2008)'
loop_
    _atom_site_type_symbol
    _atom_site_label
    _atom_site_fract_x
    _atom_site_fract_y
    _atom_site_fract_z
    _atom_site_U_iso_or_equiv
    _atom_site_adp_type
    _atom_site_calc_flag
    _atom_site_refinement_flags
    _atom_site_occupancy
    _atom_site_disorder_assembly
    _atom_site_disorder_group
    Ni Ni1 0.81516(9) 0.76280(6) 0.72685(5) 0.02685(19) Uani d . 1 . .
    N N1 1.0115(5) 0.8119(4) 0.6208(3) 0.0245(10) Uani d . 1 . .
    C C1 1.1033(7) 0.7543(5) 0.5523(4) 0.0314(14) Uani d . 1 . .
    C C2 1.0751(7) 0.6312(5) 0.5466(4) 0.0404(16) Uani d . 1 . .
    H H2A 1.0736 0.5815 0.6080 0.061 Uiso calc R 1 . .
    H H2B 1.1614 0.5975 0.5010 0.061 Uiso calc R 1 . .
    H H2C 0.9719 0.6338 0.5273 0.061 Uiso calc R 1 . .
    C C3 1.2207(7) 0.8104(5) 0.4861(4) 0.0382(16) Uani d . 1 . .
    H H3 1.2797 0.7698 0.4372 0.046 Uiso calc R 1 . .
    C C4 1.2535(7) 0.9230(5) 0.4898(4) 0.0342(15) Uani d . 1 . .
    H H4 1.3343 0.9602 0.4447 0.041 Uiso calc R 1 . .
    C C5 1.1637(7) 0.9801(5) 0.5622(4) 0.0351(15) Uani d . 1 . .
    H H5 1.1824 1.0574 0.5681 0.042 Uiso calc R 1 . .
    C C6 1.0472(7) 0.9219(5) 0.6249(4) 0.0283(13) Uani d . 1 . .
    C C7 0.9486(7) 0.9817(5) 0.7008(4) 0.0289(13) Uani d . 1 . .
    H H7 0.9575 1.0627 0.7020 0.035 Uiso calc R 1 . .
    N N2 0.8519(5) 0.9256(4) 0.7645(3) 0.0264(11) Uani d . 1 . .
    C C8 0.7531(7) 0.9948(5) 0.8311(4) 0.0294(14) Uani d . 1 . .
    C C9 0.6261(7) 1.0765(4) 0.8044(4) 0.0329(15) Uani d . 1 . .
    H H9 0.6029 1.0833 0.7436 0.039 Uiso calc R 1 . .
    C C10 0.5334(7) 1.1478(5) 0.8670(4) 0.0353(15) Uani d . 1 . .
    H H10 0.4468 1.2029 0.8490 0.042 Uiso calc R 1 . .
    C C11 0.5679(7) 1.1381(5) 0.9551(4) 0.0373(16) Uani d . 1 . .
    H H11 0.5057 1.1872 0.9976 0.045 Uiso calc R 1 . .
    C C12 0.6942(7) 1.0560(5) 0.9817(4) 0.0364(15) Uani d . 1 . .
    H H12 0.7180 1.0502 1.0423 0.044 Uiso calc R 1 . .
    C C13 0.7850(7) 0.9829(4) 0.9209(4) 0.0275(13) Uani d . 1 . .
    C C14 0.9193(7) 0.8913(5) 0.9504(4) 0.0347(15) Uani d . 1 . .
    H H14A 0.9391 0.9050 1.0109 0.042 Uiso calc R 1 . .
    H H14B 1.0188 0.9024 0.9037 0.042 Uiso calc R 1 . .
    C C15 0.8821(7) 0.7607(4) 0.9605(4) 0.0290(13) Uani d . 1 . .
    H H15A 0.8297 0.7337 1.0254 0.035 Uiso calc R 1 . .
    H H15B 0.8075 0.7567 0.9186 0.035 Uiso calc R 1 . .
    C C16 1.0336(7) 0.6814(4) 0.9361(4) 0.0252(12) Uani d . 1 . .
    C C17 1.1568(7) 0.6698(5) 0.9882(4) 0.0308(14) Uani d . 1 . .
    H H17 1.1402 0.7108 1.0401 0.037 Uiso calc R 1 . .
    C C18 1.2997(7) 0.6012(5) 0.9660(4) 0.0393(15) Uani d . 1 . .
    H H18 1.3804 0.5954 1.0024 0.047 Uiso calc R 1 . .
    C C19 1.3277(8) 0.5402(5) 0.8913(4) 0.0418(16) Uani d . 1 . .
    H H19 1.4274 0.4930 0.8759 0.050 Uiso calc R 1 . .
    C C20 1.2097(7) 0.5483(5) 0.8389(4) 0.0360(15) Uani d . 1 . .
    H H20 1.2283 0.5062 0.7876 0.043 Uiso calc R 1 . .
    C C21 1.0633(7) 0.6177(5) 0.8609(4) 0.0272(13) Uani d . 1 . .
    N N3 0.9426(5) 0.6226(4) 0.8063(3) 0.0253(11) Uani d . 1 . .
    C C22 0.9007(7) 0.5194(5) 0.8015(4) 0.0308(14) Uani d . 1 . .
    H H22 0.9467 0.4488 0.8354 0.037 Uiso calc R 1 . .
    C C23 0.7849(7) 0.5120(4) 0.7447(4) 0.0264(13) Uani d . 1 . .
    C C24 0.7234(7) 0.4057(5) 0.7518(4) 0.0359(15) Uani d . 1 . .
    H H24 0.7571 0.3367 0.7924 0.043 Uiso calc R 1 . .
    C C25 0.6106(7) 0.4033(5) 0.6974(4) 0.0387(16) Uani d . 1 . .
    H H25 0.5607 0.3333 0.7032 0.046 Uiso calc R 1 . .
    C C26 0.5713(7) 0.5021(5) 0.6354(4) 0.0391(16) Uani d . 1 . .
    H H26 0.4949 0.5008 0.5975 0.047 Uiso calc R 1 . .
    C C27 0.6460(7) 0.6062(5) 0.6284(4) 0.0296(13) Uani d . 1 . .
    C C28 0.6155(8) 0.7094(5) 0.5526(4) 0.0491(18) Uani d . 1 . .
    H H28A 0.5150 0.7579 0.5738 0.074 Uiso calc R 1 . .
    H H28B 0.6074 0.6790 0.4964 0.074 Uiso calc R 1 . .
    H H28C 0.7043 0.7584 0.5384 0.074 Uiso calc R 1 . .
    N N4 0.7454(5) 0.6115(4) 0.6852(3) 0.0267(11) Uani d . 1 . .
    O O1 0.6159(5) 0.8708(3) 0.6811(3) 0.0337(10) Uani d . 1 . .
    O O2 0.5968(4) 0.7613(3) 0.8201(2) 0.0291(9) Uani d . 1 . .
    C C29 0.5314(7) 0.8311(5) 0.7580(4) 0.0317(14) Uani d . 1 . .
    C C30 0.3545(7) 0.8655(5) 0.7740(4) 0.0455(17) Uani d . 1 . .
    H H30A 0.3315 0.9522 0.7700 0.068 Uiso calc R 1 . .
    H H30B 0.3063 0.8271 0.8361 0.068 Uiso calc R 1 . .
    H H30C 0.3092 0.8397 0.7265 0.068 Uiso calc R 1 . .
    Cl Cl1 0.1830(2) 0.26066(14) 0.70157(11) 0.0417(4) Uani d . 1 . .
    O O3 0.2297(6) 0.3780(4) 0.6741(3) 0.0703(16) Uani d . 1 . .
    O O4 0.0681(6) 0.2487(4) 0.6474(3) 0.0619(14) Uani d . 1 . .
    O O5 0.3214(6) 0.1768(4) 0.6830(3) 0.0754(17) Uani d . 1 . .
    O O6 0.1128(7) 0.2433(5) 0.7980(3) 0.0837(19) Uani d . 1 . .
loop_
    _atom_site_aniso_label
    _atom_site_aniso_U_11
    _atom_site_aniso_U_22
    _atom_site_aniso_U_33
    _atom_site_aniso_U_12
    _atom_site_aniso_U_13
    _atom_site_aniso_U_23
    Ni1 0.0292(4) 0.0244(4) 0.0265(4) -0.0057(3) -0.0023(3) -0.0036(3)
    N1 0.030(3) 0.019(2) 0.024(2) -0.006(2) -0.003(2) -0.0036(19)
    C1 0.044(4) 0.028(3) 0.020(3) -0.005(3) -0.001(3) -0.004(3)
    C2 0.045(4) 0.041(4) 0.033(4) -0.006(3) 0.005(3) -0.011(3)
    C3 0.042(4) 0.043(4) 0.026(3) -0.002(3) 0.000(3) -0.003(3)
    C4 0.036(4) 0.029(3) 0.033(3) -0.006(3) 0.002(3) -0.002(3)
    C5 0.035(4) 0.035(3) 0.032(3) -0.009(3) -0.007(3) 0.006(3)
    C6 0.028(3) 0.032(3) 0.027(3) -0.008(3) -0.005(3) -0.008(3)
    C7 0.031(3) 0.026(3) 0.032(3) -0.008(3) -0.004(3) -0.009(3)
    N2 0.034(3) 0.026(2) 0.020(2) -0.005(2) 0.000(2) -0.010(2)
    C8 0.036(4) 0.020(3) 0.030(3) -0.009(3) 0.000(3) -0.001(3)
    C9 0.042(4) 0.019(3) 0.035(3) -0.007(3) 0.001(3) -0.001(3)
    C10 0.033(4) 0.024(3) 0.044(4) -0.002(3) 0.000(3) -0.003(3)
    C11 0.039(4) 0.031(3) 0.038(4) -0.012(3) 0.011(3) -0.009(3)
    C12 0.036(4) 0.035(3) 0.038(4) -0.008(3) -0.004(3) -0.006(3)
    C13 0.025(3) 0.019(3) 0.036(3) -0.001(2) -0.001(3) -0.006(3)
    C14 0.039(4) 0.034(3) 0.031(3) -0.007(3) -0.004(3) -0.007(3)
    C15 0.034(3) 0.029(3) 0.025(3) -0.009(3) 0.001(3) -0.009(3)
    C16 0.029(3) 0.024(3) 0.023(3) -0.008(2) -0.004(2) 0.001(2)
    C17 0.029(3) 0.032(3) 0.032(3) -0.004(3) -0.010(3) -0.005(3)
    C18 0.039(4) 0.040(4) 0.042(4) 0.000(3) -0.019(3) -0.005(3)
    C19 0.036(4) 0.045(4) 0.046(4) 0.007(3) -0.014(3) -0.013(3)
    C20 0.033(4) 0.039(4) 0.036(4) -0.002(3) -0.008(3) -0.006(3)
    C21 0.024(3) 0.035(3) 0.023(3) -0.004(3) -0.009(2) 0.000(3)
    N3 0.024(3) 0.026(2) 0.019(2) 0.008(2) -0.001(2) 0.002(2)
    C22 0.041(4) 0.018(3) 0.033(3) -0.008(3) -0.006(3) -0.001(2)
    C23 0.029(3) 0.019(3) 0.029(3) -0.007(2) 0.000(3) -0.003(2)
    C24 0.033(4) 0.039(4) 0.035(4) -0.007(3) -0.001(3) -0.007(3)
    C25 0.041(4) 0.031(3) 0.044(4) -0.013(3) 0.004(3) -0.013(3)
    C26 0.039(4) 0.041(4) 0.040(4) -0.009(3) -0.003(3) -0.015(3)
    C27 0.026(3) 0.036(3) 0.026(3) -0.003(3) -0.003(3) -0.008(3)
    C28 0.065(5) 0.049(4) 0.036(4) -0.006(4) -0.014(3) -0.008(3)
    N4 0.033(3) 0.025(2) 0.025(3) -0.006(2) -0.005(2) -0.009(2)
    O1 0.036(3) 0.034(2) 0.028(2) -0.0085(19) 0.0022(19) -0.0041(19)
    O2 0.034(2) 0.028(2) 0.024(2) -0.0031(18) -0.0057(18) -0.0012(17)
    C29 0.037(4) 0.032(3) 0.028(3) -0.006(3) -0.005(3) -0.009(3)
    C30 0.032(4) 0.053(4) 0.045(4) 0.003(3) -0.002(3) -0.002(3)
    Cl1 0.0513(11) 0.0365(9) 0.0393(9) -0.0018(8) -0.0136(8) -0.0081(7)
    O3 0.092(4) 0.046(3) 0.081(4) -0.033(3) -0.013(3) -0.015(3)
    O4 0.067(4) 0.065(3) 0.068(3) -0.028(3) -0.032(3) -0.008(3)
    O5 0.083(4) 0.068(3) 0.065(4) 0.045(3) -0.022(3) -0.020(3)
    O6 0.105(5) 0.099(4) 0.032(3) 0.003(4) 0.001(3) 0.003(3)
_geom_special_details
;
All e.s.d.'s (except the e.s.d. in the dihedral angle between two l.s. planes)
are estimated using the full covariance matrix. The cell e.s.d.'s are taken
into account individually in the estimation of e.s.d.'s in distances, angles
and torsion angles; correlations between e.s.d.'s in cell parameters are only
used when they are defined by crystal symmetry. An approximate (isotropic)
treatment of cell e.s.d.'s is used for estimating e.s.d.'s involving l.s.
planes.
;
loop_
    _geom_bond_atom_site_label_1
    _geom_bond_atom_site_label_2
    _geom_bond_site_symmetry_2
    _geom_bond_distance
    _geom_bond_publ_flag
    Ni1 O2 . 2.087(4) ?
    Ni1 O1 . 2.109(4) ?
    Ni1 N3 . 2.117(4) ?
    Ni1 N1 . 2.121(4) ?
    Ni1 N2 . 2.133(4) ?
    Ni1 N4 . 2.151(4) ?
    Ni1 C29 . 2.417(6) ?
    N1 C6 . 1.360(6) ?
    N1 C1 . 1.361(6) ?
    C1 C3 . 1.396(7) ?
    C1 C2 . 1.491(7) ?
    C2 H2A . 0.9800 ?
    C2 H2B . 0.9800 ?
    C2 H2C . 0.9800 ?
    C3 C4 . 1.378(7) ?
    C3 H3 . 0.9500 ?
    C4 C5 . 1.394(7) ?
    C4 H4 . 0.9500 ?
    C5 C6 . 1.379(7) ?
    C5 H5 . 0.9500 ?
    C6 C7 . 1.473(7) ?
    C7 N2 . 1.269(6) ?
    C7 H7 . 0.9500 ?
    N2 C8 . 1.437(6) ?
    C8 C13 . 1.393(8) ?
    C8 C9 . 1.399(8) ?
    C9 C10 . 1.394(7) ?
    C9 H9 . 0.9500 ?
    C10 C11 . 1.380(8) ?
    C10 H10 . 0.9500 ?
    C11 C12 . 1.397(8) ?
    C11 H11 . 0.9500 ?
    C12 C13 . 1.385(7) ?
    C12 H12 . 0.9500 ?
    C13 C14 . 1.517(7) ?
    C14 C15 . 1.556(7) ?
    C14 H14A . 0.9900 ?
    C14 H14B . 0.9900 ?
    C15 C16 . 1.490(7) ?
    C15 H15A . 0.9900 ?
    C15 H15B . 0.9900 ?
    C16 C21 . 1.405(7) ?
    C16 C17 . 1.410(7) ?
    C17 C18 . 1.368(8) ?
    C17 H17 . 0.9500 ?
    C18 C19 . 1.380(8) ?
    C18 H18 . 0.9500 ?
    C19 C20 . 1.380(8) ?
    C19 H19 . 0.9500 ?
    C20 C21 . 1.394(7) ?
    C20 H20 . 0.9500 ?
    C21 N3 . 1.428(7) ?
    N3 C22 . 1.309(6) ?
    C22 C23 . 1.449(8) ?
    C22 H22 . 0.9500 ?
    C23 N4 . 1.356(6) ?
    C23 C24 . 1.381(7) ?
    C24 C25 . 1.386(8) ?
    C24 H24 . 0.9500 ?
    C25 C26 . 1.370(8) ?
    C25 H25 . 0.9500 ?
    C26 C27 . 1.419(7) ?
    C26 H26 . 0.9500 ?
    C27 N4 . 1.331(7) ?
    C27 C28 . 1.509(8) ?
    C28 H28A . 0.9800 ?
    C28 H28B . 0.9800 ?
    C28 H28C . 0.9800 ?
    O1 C29 . 1.265(6) ?
    O2 C29 . 1.270(6) ?
    C29 C30 . 1.490(8) ?
    C30 H30A . 0.9800 ?
    C30 H30B . 0.9800 ?
    C30 H30C . 0.9800 ?
    Cl1 O6 . 1.422(4) ?
    Cl1 O5 . 1.426(4) ?
    Cl1 O3 . 1.428(4) ?
    Cl1 O4 . 1.429(5) ?
loop_
    _geom_angle_atom_site_label_1
    _geom_angle_atom_site_label_2
    _geom_angle_atom_site_label_3
    _geom_angle_site_symmetry_1
    _geom_angle_site_symmetry_3
    _geom_angle
    _geom_angle_publ_flag
    O2 Ni1 O1 . . 63.17(14) ?
    O2 Ni1 N3 . . 96.41(15) ?
    O1 Ni1 N3 . . 158.19(15) ?
    O2 Ni1 N1 . . 164.65(15) ?
    O1 Ni1 N1 . . 103.58(15) ?
    N3 Ni1 N1 . . 97.63(17) ?
    O2 Ni1 N2 . . 90.38(15) ?
    O1 Ni1 N2 . . 81.85(16) ?
    N3 Ni1 N2 . . 107.24(18) ?
    N1 Ni1 N2 . . 79.57(16) ?
    O2 Ni1 N4 . . 84.69(15) ?
    O1 Ni1 N4 . . 90.08(17) ?
    N3 Ni1 N4 . . 79.87(18) ?
    N1 Ni1 N4 . . 103.85(16) ?
    N2 Ni1 N4 . . 171.81(19) ?
    O2 Ni1 C29 . . 31.69(15) ?
    O1 Ni1 C29 . . 31.52(16) ?
    N3 Ni1 C29 . . 127.48(18) ?
    N1 Ni1 C29 . . 134.88(19) ?
    N2 Ni1 C29 . . 86.64(18) ?
    N4 Ni1 C29 . . 85.73(18) ?
    C6 N1 C1 . . 116.9(4) ?
    C6 N1 Ni1 . . 111.2(3) ?
    C1 N1 Ni1 . . 131.9(4) ?
    N1 C1 C3 . . 120.6(5) ?
    N1 C1 C2 . . 119.5(5) ?
    C3 C1 C2 . . 119.8(5) ?
    C1 C2 H2A . . 109.5 ?
    C1 C2 H2B . . 109.5 ?
    H2A C2 H2B . . 109.5 ?
    C1 C2 H2C . . 109.5 ?
    H2A C2 H2C . . 109.5 ?
    H2B C2 H2C . . 109.5 ?
    C4 C3 C1 . . 121.9(5) ?
    C4 C3 H3 . . 119.1 ?
    C1 C3 H3 . . 119.1 ?
    C3 C4 C5 . . 117.4(5) ?
    C3 C4 H4 . . 121.3 ?
    C5 C4 H4 . . 121.3 ?
    C6 C5 C4 . . 118.6(5) ?
    C6 C5 H5 . . 120.7 ?
    C4 C5 H5 . . 120.7 ?
    N1 C6 C5 . . 124.5(5) ?
    N1 C6 C7 . . 116.0(5) ?
    C5 C6 C7 . . 119.5(5) ?
    N2 C7 C6 . . 120.5(5) ?
    N2 C7 H7 . . 119.8 ?
    C6 C7 H7 . . 119.8 ?
    C7 N2 C8 . . 115.8(4) ?
    C7 N2 Ni1 . . 111.2(3) ?
    C8 N2 Ni1 . . 129.7(3) ?
    C13 C8 C9 . . 120.0(5) ?
    C13 C8 N2 . . 120.6(5) ?
    C9 C8 N2 . . 119.4(5) ?
    C10 C9 C8 . . 120.1(6) ?
    C10 C9 H9 . . 119.9 ?
    C8 C9 H9 . . 119.9 ?
    C11 C10 C9 . . 119.8(6) ?
    C11 C10 H10 . . 120.1 ?
    C9 C10 H10 . . 120.1 ?
    C10 C11 C12 . . 119.9(6) ?
    C10 C11 H11 . . 120.0 ?
    C12 C11 H11 . . 120.0 ?
    C13 C12 C11 . . 120.8(6) ?
    C13 C12 H12 . . 119.6 ?
    C11 C12 H12 . . 119.6 ?
    C12 C13 C8 . . 119.3(5) ?
    C12 C13 C14 . . 121.0(5) ?
    C8 C13 C14 . . 119.7(5) ?
    C13 C14 C15 . . 113.1(5) ?
    C13 C14 H14A . . 109.0 ?
    C15 C14 H14A . . 109.0 ?
    C13 C14 H14B . . 109.0 ?
    C15 C14 H14B . . 109.0 ?
    H14A C14 H14B . . 107.8 ?
    C16 C15 C14 . . 109.9(5) ?
    C16 C15 H15A . . 109.7 ?
    C14 C15 H15A . . 109.7 ?
    C16 C15 H15B . . 109.7 ?
    C14 C15 H15B . . 109.7 ?
    H15A C15 H15B . . 108.2 ?
    C21 C16 C17 . . 116.9(5) ?
    C21 C16 C15 . . 123.1(5) ?
    C17 C16 C15 . . 120.0(5) ?
    C18 C17 C16 . . 121.8(6) ?
    C18 C17 H17 . . 119.1 ?
    C16 C17 H17 . . 119.1 ?
    C17 C18 C19 . . 120.6(6) ?
    C17 C18 H18 . . 119.7 ?
    C19 C18 H18 . . 119.7 ?
    C20 C19 C18 . . 119.5(6) ?
    C20 C19 H19 . . 120.3 ?
    C18 C19 H19 . . 120.3 ?
    C19 C20 C21 . . 120.5(6) ?
    C19 C20 H20 . . 119.7 ?
    C21 C20 H20 . . 119.7 ?
    C20 C21 C16 . . 120.7(5) ?
    C20 C21 N3 . . 119.2(5) ?
    C16 C21 N3 . . 120.1(5) ?
    C22 N3 C21 . . 115.2(5) ?
    C22 N3 Ni1 . . 110.9(4) ?
    C21 N3 Ni1 . . 133.9(4) ?
    N3 C22 C23 . . 120.6(5) ?
    N3 C22 H22 . . 119.7 ?
    C23 C22 H22 . . 119.7 ?
    N4 C23 C24 . . 123.5(6) ?
    N4 C23 C22 . . 116.9(5) ?
    C24 C23 C22 . . 119.6(5) ?
    C23 C24 C25 . . 117.6(6) ?
    C23 C24 H24 . . 121.2 ?
    C25 C24 H24 . . 121.2 ?
    C26 C25 C24 . . 120.0(6) ?
    C26 C25 H25 . . 120.0 ?
    C24 C25 H25 . . 120.0 ?
    C25 C26 C27 . . 119.2(6) ?
    C25 C26 H26 . . 120.4 ?
    C27 C26 H26 . . 120.4 ?
    N4 C27 C26 . . 120.9(6) ?
    N4 C27 C28 . . 120.5(5) ?
    C26 C27 C28 . . 118.6(6) ?
    C27 C28 H28A . . 109.5 ?
    C27 C28 H28B . . 109.5 ?
    H28A C28 H28B . . 109.5 ?
    C27 C28 H28C . . 109.5 ?
    H28A C28 H28C . . 109.5 ?
    H28B C28 H28C . . 109.5 ?
    C27 N4 C23 . . 118.6(5) ?
    C27 N4 Ni1 . . 130.4(4) ?
    C23 N4 Ni1 . . 109.1(4) ?
    C29 O1 Ni1 . . 87.8(4) ?
    C29 O2 Ni1 . . 88.7(3) ?
    O1 C29 O2 . . 120.2(6) ?
    O1 C29 C30 . . 119.3(6) ?
    O2 C29 C30 . . 120.5(5) ?
    O1 C29 Ni1 . . 60.7(3) ?
    O2 C29 Ni1 . . 59.7(3) ?
    C30 C29 Ni1 . . 175.6(4) ?
    C29 C30 H30A . . 109.5 ?
    C29 C30 H30B . . 109.5 ?
    H30A C30 H30B . . 109.5 ?
    C29 C30 H30C . . 109.5 ?
    H30A C30 H30C . . 109.5 ?
    H30B C30 H30C . . 109.5 ?
    O6 Cl1 O5 . . 110.9(3) ?
    O6 Cl1 O3 . . 109.8(3) ?
    O5 Cl1 O3 . . 108.6(3) ?
    O6 Cl1 O4 . . 109.7(3) ?
    O5 Cl1 O4 . . 109.7(3) ?
    O3 Cl1 O4 . . 108.1(3) ?
loop_
    _geom_torsion_atom_site_label_1
    _geom_torsion_atom_site_label_2
    _geom_torsion_atom_site_label_3
    _geom_torsion_atom_site_label_4
    _geom_torsion_site_symmetry_1
    _geom_torsion_site_symmetry_2
    _geom_torsion_site_symmetry_3
    _geom_torsion_site_symmetry_4
    _geom_torsion
    _geom_torsion_publ_flag
    O2 Ni1 N1 C6 . . . . 43.6(9) ?
    O1 Ni1 N1 C6 . . . . 72.7(4) ?
    N3 Ni1 N1 C6 . . . . -112.4(4) ?
    N2 Ni1 N1 C6 . . . . -6.2(4) ?
    N4 Ni1 N1 C6 . . . . 166.2(4) ?
    C29 Ni1 N1 C6 . . . . 68.3(5) ?
    O2 Ni1 N1 C1 . . . . -136.2(6) ?
    O1 Ni1 N1 C1 . . . . -107.1(5) ?
    N3 Ni1 N1 C1 . . . . 67.8(5) ?
    N2 Ni1 N1 C1 . . . . 174.0(5) ?
    N4 Ni1 N1 C1 . . . . -13.6(5) ?
    C29 Ni1 N1 C1 . . . . -111.5(5) ?
    C6 N1 C1 C3 . . . . -4.2(8) ?
    Ni1 N1 C1 C3 . . . . 175.6(4) ?
    C6 N1 C1 C2 . . . . 177.3(5) ?
    Ni1 N1 C1 C2 . . . . -2.9(9) ?
    N1 C1 C3 C4 . . . . 3.0(10) ?
    C2 C1 C3 C4 . . . . -178.4(6) ?
    C1 C3 C4 C5 . . . . -0.5(10) ?
    C3 C4 C5 C6 . . . . -0.6(9) ?
    C1 N1 C6 C5 . . . . 3.2(9) ?
    Ni1 N1 C6 C5 . . . . -176.6(5) ?
    C1 N1 C6 C7 . . . . -178.8(5) ?
    Ni1 N1 C6 C7 . . . . 1.4(6) ?
    C4 C5 C6 N1 . . . . -0.8(9) ?
    C4 C5 C6 C7 . . . . -178.7(5) ?
    N1 C6 C7 N2 . . . . 8.9(8) ?
    C5 C6 C7 N2 . . . . -173.0(6) ?
    C6 C7 N2 C8 . . . . -175.5(5) ?
    C6 C7 N2 Ni1 . . . . -13.9(7) ?
    O2 Ni1 N2 C7 . . . . -157.5(4) ?
    O1 Ni1 N2 C7 . . . . -94.7(4) ?
    N3 Ni1 N2 C7 . . . . 105.6(4) ?
    N1 Ni1 N2 C7 . . . . 10.8(4) ?
    C29 Ni1 N2 C7 . . . . -126.0(4) ?
    O2 Ni1 N2 C8 . . . . 0.8(5) ?
    O1 Ni1 N2 C8 . . . . 63.7(5) ?
    N3 Ni1 N2 C8 . . . . -96.0(5) ?
    N1 Ni1 N2 C8 . . . . 169.2(5) ?
    C29 Ni1 N2 C8 . . . . 32.3(5) ?
    C7 N2 C8 C13 . . . . -105.4(6) ?
    Ni1 N2 C8 C13 . . . . 97.1(6) ?
    C7 N2 C8 C9 . . . . 73.2(7) ?
    Ni1 N2 C8 C9 . . . . -84.3(6) ?
    C13 C8 C9 C10 . . . . 1.3(8) ?
    N2 C8 C9 C10 . . . . -177.3(5) ?
    C8 C9 C10 C11 . . . . 0.4(8) ?
    C9 C10 C11 C12 . . . . -0.7(9) ?
    C10 C11 C12 C13 . . . . -0.6(9) ?
    C11 C12 C13 C8 . . . . 2.3(8) ?
    C11 C12 C13 C14 . . . . -178.3(5) ?
    C9 C8 C13 C12 . . . . -2.6(8) ?
    N2 C8 C13 C12 . . . . 176.0(5) ?
    C9 C8 C13 C14 . . . . 177.9(5) ?
    N2 C8 C13 C14 . . . . -3.5(8) ?
    C12 C13 C14 C15 . . . . 111.2(6) ?
    C8 C13 C14 C15 . . . . -69.3(7) ?
    C13 C14 C15 C16 . . . . 148.2(5) ?
    C14 C15 C16 C21 . . . . -117.4(6) ?
    C14 C15 C16 C17 . . . . 61.1(6) ?
    C21 C16 C17 C18 . . . . 0.9(8) ?
    C15 C16 C17 C18 . . . . -177.7(5) ?
    C16 C17 C18 C19 . . . . -0.2(9) ?
    C17 C18 C19 C20 . . . . -0.4(9) ?
    C18 C19 C20 C21 . . . . 0.2(9) ?
    C19 C20 C21 C16 . . . . 0.5(9) ?
    C19 C20 C21 N3 . . . . -179.0(5) ?
    C17 C16 C21 C20 . . . . -1.0(8) ?
    C15 C16 C21 C20 . . . . 177.5(5) ?
    C17 C16 C21 N3 . . . . 178.4(5) ?
    C15 C16 C21 N3 . . . . -3.0(8) ?
    C20 C21 N3 C22 . . . . 56.1(7) ?
    C16 C21 N3 C22 . . . . -123.4(5) ?
    C20 C21 N3 Ni1 . . . . -122.4(5) ?
    C16 C21 N3 Ni1 . . . . 58.1(7) ?
    O2 Ni1 N3 C22 . . . . 74.9(4) ?
    O1 Ni1 N3 C22 . . . . 55.2(6) ?
    N1 Ni1 N3 C22 . . . . -111.3(4) ?
    N2 Ni1 N3 C22 . . . . 167.3(3) ?
    N4 Ni1 N3 C22 . . . . -8.5(4) ?
    C29 Ni1 N3 C22 . . . . 68.1(4) ?
    O2 Ni1 N3 C21 . . . . -106.6(5) ?
    O1 Ni1 N3 C21 . . . . -126.3(5) ?
    N1 Ni1 N3 C21 . . . . 67.2(5) ?
    N2 Ni1 N3 C21 . . . . -14.2(5) ?
    N4 Ni1 N3 C21 . . . . 170.0(5) ?
    C29 Ni1 N3 C21 . . . . -113.4(5) ?
    C21 N3 C22 C23 . . . . -177.1(5) ?
    Ni1 N3 C22 C23 . . . . 1.7(6) ?
    N3 C22 C23 N4 . . . . 11.5(8) ?
    N3 C22 C23 C24 . . . . -169.8(5) ?
    N4 C23 C24 C25 . . . . -2.6(8) ?
    C22 C23 C24 C25 . . . . 178.8(5) ?
    C23 C24 C25 C26 . . . . 3.9(8) ?
    C24 C25 C26 C27 . . . . -0.6(8) ?
    C25 C26 C27 N4 . . . . -4.4(8) ?
    C25 C26 C27 C28 . . . . 173.3(5) ?
    C26 C27 N4 C23 . . . . 5.7(8) ?
    C28 C27 N4 C23 . . . . -172.0(5) ?
    C26 C27 N4 Ni1 . . . . -156.9(4) ?
    C28 C27 N4 Ni1 . . . . 25.5(8) ?
    C24 C23 N4 C27 . . . . -2.2(8) ?
    C22 C23 N4 C27 . . . . 176.4(5) ?
    C24 C23 N4 Ni1 . . . . 163.8(4) ?
    C22 C23 N4 Ni1 . . . . -17.6(6) ?
    O2 Ni1 N4 C27 . . . . 80.4(5) ?
    O1 Ni1 N4 C27 . . . . 17.3(5) ?
    N3 Ni1 N4 C27 . . . . 177.9(5) ?
    N1 Ni1 N4 C27 . . . . -86.7(5) ?
    C29 Ni1 N4 C27 . . . . 48.6(5) ?
    O2 Ni1 N4 C23 . . . . -83.4(3) ?
    O1 Ni1 N4 C23 . . . . -146.5(3) ?
    N3 Ni1 N4 C23 . . . . 14.1(3) ?
    N1 Ni1 N4 C23 . . . . 109.5(3) ?
    C29 Ni1 N4 C23 . . . . -115.2(4) ?
    O2 Ni1 O1 C29 . . . . -2.3(3) ?
    N3 Ni1 O1 C29 . . . . 19.7(6) ?
    N1 Ni1 O1 C29 . . . . -174.0(3) ?
    N2 Ni1 O1 C29 . . . . -96.9(3) ?
    N4 Ni1 O1 C29 . . . . 81.7(3) ?
    O1 Ni1 O2 C29 . . . . 2.3(3) ?
    N3 Ni1 O2 C29 . . . . -169.6(3) ?
    N1 Ni1 O2 C29 . . . . 34.2(8) ?
    N2 Ni1 O2 C29 . . . . 83.0(3) ?
    N4 Ni1 O2 C29 . . . . -90.5(3) ?
    Ni1 O1 C29 O2 . . . . 3.9(5) ?
    Ni1 O1 C29 C30 . . . . -175.0(5) ?
    Ni1 O2 C29 O1 . . . . -4.0(5) ?
    Ni1 O2 C29 C30 . . . . 174.9(5) ?
    O2 Ni1 C29 O1 . . . . 176.1(5) ?
    N3 Ni1 C29 O1 . . . . -170.9(3) ?
    N1 Ni1 C29 O1 . . . . 8.2(4) ?
    N2 Ni1 C29 O1 . . . . 79.9(3) ?
    N4 Ni1 C29 O1 . . . . -97.1(3) ?
    O1 Ni1 C29 O2 . . . . -176.1(5) ?
    N3 Ni1 C29 O2 . . . . 13.0(4) ?
    N1 Ni1 C29 O2 . . . . -167.9(3) ?
    N2 Ni1 C29 O2 . . . . -96.2(3) ?
    N4 Ni1 C29 O2 . . . . 86.8(3) ?
loop_
    _geom_hbond_atom_site_label_D
    _geom_hbond_atom_site_label_H
    _geom_hbond_atom_site_label_A
    _geom_hbond_site_symmetry_A
    _geom_hbond_distance_DH
    _geom_hbond_distance_HA
    _geom_hbond_distance_DA
    _geom_hbond_angle_DHA
    C4 H4 O1 2_776 0.95 2.45 3.274(6) 144.3
    C7 H7 O4 1_665 0.95 2.41 3.290(7) 154.8
    C20 H20 O3 1_655 0.95 2.43 3.366(8) 168.3
    C15 H15B O2 . 0.99 2.54 3.523(7) 174.3
    C15 H15B N3 . 0.99 2.47 2.935(7) 108.2
data_global
_journal_date_recd_electronic     2010-08-17
_journal_date_accepted     2010-08-26
_journal_name_full     'Acta Crystallographica, Section E'
_journal_year     2010
_journal_volume     66
_journal_issue     10
_journal_page_first     m1184
_journal_page_last     m1184
_journal_paper_category     QM
_journal_coeditor_code     PV2321
_publ_contact_author_name     'Hong-In Lee'
_publ_contact_author_address
;
Department of Chemistry, Kyungpook National University, Daegu, 702-701,
 Republic of Korea
;
_publ_contact_author_email     'leehi@knu.ac.kr'
_publ_contact_author_fax     '+82-53-950-6330'
_publ_contact_author_phone     '+82-53-950-5904'
_publ_section_title
;\
Acetato(<i>N</i>-[(<i>E</i>)-1-(6-methyl-2-pyridyl)methylidene]-2-{2-\
[(<i>E</i>)-1-(6-methyl-2-pyridyl)methylideneamino]phenethyl}aniline)\
nickel(II) perchlorate
;
loop_
    _publ_author_name
    _publ_author_footnote
    _publ_author_address
    'Sarkar, Shuranjan' .
;
Department of Chemistry
Kyungpook National University
Daegu, 702-701
Republic of Korea
;
    'Lee, Hajin' .
;
Korea Basic Science Institute
664-14 Dukjin dong 1-ga
Dukjin-gu
Jeonju, 561-756
Republic of Korea
;
    'Lee, Hong-In' .
;
Department of Chemistry
Kyungpook National University
Daegu, 702-701
Republic of Korea
;
