# Supplementary material for: Acetato­(N-[(E)-1-(6-methyl-2-pyrid­yl)methyl­idene]-2-{2-[(E)-1-(6-methyl-2-pyrid­yl)methyl­idene­amino]­pheneth­yl}aniline)nickel(II) perchlorate
Source: Acta Crystallogr Sect E Struct Rep Online. 2010 Sep 4;66(Pt 10):m1184. doi: 10.1107/S1600536810034446 (PMC2983324; doi:10.1107/S1600536810034446)
Supplement: Supplementary file 2 [file e-66-m1184-Isup2.hkl]

# 
# h,k,l, Fc-squared, Fo-squared, sigma(Fo-squared) and status flag 
# 
data_I
_shelx_title ' LHINo2-m in P-1' 
_shelx_refln_list_code          4 
_shelx_F_calc_maximum      204.14 
_exptl_crystal_F_000       660.00 
_reflns_d_resolution_high  0.7499 
 
loop_ 
 _symmetry_equiv_pos_as_xyz 
 'x, y, z' 
 '-x, -y, -z' 
 
_cell_length_a     8.5759 
_cell_length_b    11.4975 
_cell_length_c    14.8322 
_cell_angle_alpha  79.392 
_cell_angle_beta   78.102 
_cell_angle_gamma  81.327 
 
_shelx_F_squared_multiplier     1.000 
 
loop_ 
 _refln_index_h 
 _refln_index_k 
 _refln_index_l 
 _refln_F_squared_calc 
 _refln_F_squared_meas 
 _refln_F_squared_sigma 
 _refln_observed_status 
   1   0   0     5788.02     5306.27    102.66 o 
   2   0   0     4132.00     3908.76     96.65 o 
   3   0   0     1000.45      834.83     78.45 o 
   4   0   0      305.45      323.80     60.05 o 
   5   0   0     1941.44     1948.59    155.60 o 
   6   0   0       47.86       43.91     22.03 o 
   7   0   0      423.22      434.32     56.22 o 
   8   0   0      562.43      675.36    121.38 o 
   9   0   0      179.62      272.14     97.17 o 
  10   0   0        4.27       36.48     31.64 o 
  11   0   0       41.22      -32.93     41.32 o 
 -10   1   0      227.62      -27.44     27.44 o 
  -9   1   0      307.81      399.34    121.38 o 
  -8   1   0       27.07       25.83     32.93 o 
  -7   1   0      337.47      407.32     54.56 o 
  -6   1   0     1107.17     1208.03     82.17 o 
  -5   1   0      492.79      514.50     49.22 o 
  -4   1   0     3428.54     3621.00    240.02 o 
  -3   1   0        0.90        2.35      7.17 o 
  -2   1   0     4002.57     3991.49     88.41 o 
  -1   1   0     6784.58     6983.08     94.58 o 
   0   1   0      193.33      168.28     57.46 o 
   1   1   0     9128.86     9202.42     88.52 o 
   2   1   0     1944.09     1749.05     64.82 o 
   3   1   0       48.55       64.14     20.12 o 
   4   1   0     2930.18     2840.03    118.66 o 
   5   1   0     1166.78     1262.58    126.23 o 
   6   1   0      155.47      162.71     62.63 o 
   7   1   0      136.34      146.89     66.83 o 
   8   1   0        9.78      -14.53     29.38 o 
   9   1   0      171.52      192.41     89.10 o 
  10   1   0       89.79      -30.35     30.35 o 
  11   1   0        2.16      -31.31     38.74 o 
 -10   2   0      183.68       -4.84     35.51 o 
  -9   2   0        1.05       16.79     36.16 o 
  -8   2   0      381.88      344.78    104.92 o 
  -7   2   0        9.85       -4.84     20.34 o 
  -6   2   0     1096.00      966.19     75.85 o 
  -5   2   0     1938.18     1967.17     97.43 o 
  -4   2   0      736.29      854.42     59.18 o 
  -3   2   0     5746.04     5732.63    230.18 o 
  -2   2   0      362.65      331.24     29.91 o 
  -1   2   0     1008.55      996.40     44.17 o 
   0   2   0     3996.23     4050.81     79.01 o 
   1   2   0     1772.65     1784.02     38.01 o 
   2   2   0     1697.21     1731.03     53.10 o 
   3   2   0     1148.39     1023.65     47.96 o 
   4   2   0      498.43      509.43     55.36 o 
   5   2   0      300.09      217.86     46.56 o 
   6   2   0      555.83      479.08     90.39 o 
   7   2   0        9.02        8.72     33.57 o 
   8   2   0       66.61      113.64     68.12 o 
   9   2   0      325.03      338.97    117.19 o 
  10   2   0       38.06       70.38     67.79 o 
  11   2   0      241.06      382.55    144.30 o 
 -10   3   0        4.52        9.04     42.61 o 
  -9   3   0       13.22       59.08     47.46 o 
  -8   3   0       52.12       54.88     43.26 o 
  -7   3   0      592.20      847.75    130.75 o 
  -6   3   0      523.18      595.07     62.95 o 
  -5   3   0      180.74      131.65     33.51 o 
  -4   3   0     1560.94     1627.01     85.68 o 
  -3   3   0        1.37       10.07     11.24 o 
  -2   3   0      938.86      827.46     81.51 o 
  -1   3   0     2494.14     2248.56     76.11 o 
   0   3   0      270.74      272.38     27.45 o 
   1   3   0    29862.65    29280.50    361.74 o 
   2   3   0      177.76      200.63     20.78 o 
   3   3   0      349.93      314.10     29.16 o 
   4   3   0      825.19      779.27     49.71 o 
   5   3   0      528.49      492.87     58.66 o 
   6   3   0      142.66      140.75     60.37 o 
   7   3   0      771.22      899.40    134.94 o 
   8   3   0      110.53      157.54     80.38 o 
   9   3   0     1155.55     1454.34    201.77 o 
  10   3   0      517.88      464.23    143.66 o 
  11   3   0        1.75       -9.36     64.24 o 
 -10   4   0      283.84       -8.39     41.64 o 
  -9   4   0        2.13       19.05     37.13 o 
  -8   4   0      363.17      481.98    106.21 o 
  -7   4   0       37.45       43.58     39.39 o 
  -6   4   0      404.49      467.27     61.36 o 
  -5   4   0     1411.82     1479.56     94.06 o 
  -4   4   0      246.22      228.79     37.99 o 
  -3   4   0     6500.46     6788.82    172.40 o 
  -2   4   0     1667.51     1631.67     85.55 o 
  -1   4   0     1478.51     1457.04     69.85 o 
   0   4   0     2295.48     1952.73    107.82 o 
   1   4   0     4118.90     3945.79     78.54 o 
   2   4   0     1903.32     1880.84     63.11 o 
   3   4   0     6292.78     5945.52    126.60 o 
   4   4   0      106.76       66.67     21.55 o 
   5   4   0     1158.73     1130.39     86.59 o 
   6   4   0      574.53      526.53     95.88 o 
   7   4   0       13.17        0.65     36.48 o 
   8   4   0      307.21      302.17    107.18 o 
   9   4   0       18.48       12.91     46.81 o 
  10   4   0      136.56      246.96    116.54 o 
  11   4   0       10.85      -20.98     61.66 o 
 -10   5   0       26.64      -11.30     36.48 o 
  -9   5   0      120.07       56.82     45.20 o 
  -8   5   0        0.08       18.40     36.48 o 
  -7   5   0      165.09      274.08     91.36 o 
  -6   5   0      242.17      321.29     56.66 o 
  -5   5   0      146.57      186.78     45.34 o 
  -4   5   0      819.09      684.99     65.03 o 
  -3   5   0      285.64      299.64     41.81 o 
  -2   5   0     1262.39     1272.93     76.47 o 
  -1   5   0     3239.44     3163.68    114.04 o 
   0   5   0     1613.47     1588.73     78.67 o 
   1   5   0     1102.45      946.85     42.53 o 
   2   5   0     9220.00     9263.08    182.13 o 
   3   5   0      266.79      268.03     30.76 o 
   4   5   0     6089.56     6001.26    146.58 o 
   5   5   0      225.92      236.95     35.91 o 
   6   5   0      197.36      252.56     59.98 o 
   7   5   0      783.65      829.35    133.97 o 
   8   5   0       56.91      101.69     72.31 o 
   9   5   0       90.95      162.06     89.75 o 
  10   5   0       64.05      126.55     91.04 o 
  -9   6   0      229.26      285.70    108.79 o 
  -8   6   0       21.60       83.29     55.53 o 
  -7   6   0      160.29      239.86     87.81 o 
  -6   6   0        6.15       45.40     26.61 o 
  -5   6   0      176.47      212.47     69.09 o 
  -4   6   0      101.62      108.17     34.01 o 
  -3   6   0      184.31      155.64     37.99 o 
  -2   6   0     1435.14     1300.85     83.54 o 
  -1   6   0      175.08      208.94     36.41 o 
   0   6   0     3344.73     3361.48    125.53 o 
   1   6   0     2142.25     2258.45     69.25 o 
   2   6   0      849.59      841.55     43.02 o 
   3   6   0     1399.84     1327.66     65.94 o 
   4   6   0     2280.93     2349.69     95.79 o 
   5   6   0      300.80      326.37     41.05 o 
   6   6   0      222.13      264.49     46.51 o 
   7   6   0       44.06       60.05     66.50 o 
   8   6   0      267.43      392.56    120.41 o 
   9   6   0      176.91      196.93     98.46 o 
  10   6   0      130.16      205.64    112.67 o 
  -9   7   0       48.25       59.72     69.41 o 
  -8   7   0        0.99        6.13     37.13 o 
  -7   7   0      231.41      314.76    100.40 o 
  -6   7   0      273.46      388.03     62.88 o 
  -5   7   0      121.40      107.24     38.92 o 
  -4   7   0      998.80     1093.84     91.47 o 
  -3   7   0      196.14      265.44     46.79 o 
  -2   7   0      947.39      982.55     78.84 o 
  -1   7   0     6057.65     6306.63    190.46 o 
   0   7   0      676.32      611.05     59.57 o 
   1   7   0      635.92      554.69     37.70 o 
   2   7   0     2010.39     2042.75     69.38 o 
   3   7   0        5.75        1.73     11.33 o 
   4   7   0     1032.40     1082.92     68.05 o 
   5   7   0      353.01      361.66     45.84 o 
   6   7   0      452.67      530.33     57.67 o 
   7   7   0      487.50      548.48    117.83 o 
   8   7   0      168.51      277.31    106.21 o 
   9   7   0       22.94       12.59     57.79 o 
  10   7   0       56.77       80.71     84.26 o 
  -8   8   0      190.05      254.39     97.82 o 
  -7   8   0      147.02      171.10     77.48 o 
  -6   8   0        0.34      -13.24     27.12 o 
  -5   8   0      331.13      418.71     64.44 o 
  -4   8   0        1.54        3.56     18.28 o 
  -3   8   0     1230.15     1169.46     95.30 o 
  -2   8   0      561.07      514.05     61.39 o 
  -1   8   0       79.73       74.14     29.23 o 
   0   8   0     3958.27     4004.45    100.52 o 
   1   8   0      605.30      685.10     43.94 o 
   2   8   0       72.12       47.85     16.31 o 
   3   8   0      804.66      821.77     59.09 o 
   4   8   0      644.26      690.17     57.29 o 
   5   8   0       81.46       97.27     29.84 o 
   6   8   0      350.09      321.44     50.57 o 
   7   8   0      154.77      123.27     45.27 o 
   8   8   0      170.89      135.59     88.78 o 
   9   8   0      281.96      548.48    164.64 o 
  10   8   0        0.09      -15.82     71.67 o 
  -8   9   0       24.39       73.93     67.15 o 
  -7   9   0        9.45       13.24     48.10 o 
  -6   9   0      516.19      665.67    124.93 o 
  -5   9   0      229.33      169.14     63.76 o 
  -4   9   0      387.34      485.10     69.04 o 
  -3   9   0      438.05      514.21     69.59 o 
  -2   9   0      282.22      327.13     58.02 o 
  -1   9   0     2421.49     2570.59    140.20 o 
   0   9   0       66.48       69.66     30.12 o 
   1   9   0      772.37      791.96     78.07 o 
   2   9   0      699.51      927.62     68.90 o 
   3   9   0       81.23      109.33     39.33 o 
   4   9   0       37.57       46.77     26.86 o 
   5   9   0       51.12       54.78     34.13 o 
   6   9   0      362.62      407.85     82.16 o 
   7   9   0       56.28       95.19     43.17 o 
   8   9   0      128.87      169.48     92.33 o 
   9   9   0       15.16       44.55     83.29 o 
  -7  10   0        2.05      -15.82     39.39 o 
  -6  10   0        3.49      -24.53     35.83 o 
  -5  10   0        9.79       -7.60     48.91 o 
  -4  10   0       54.31       83.29     39.83 o 
  -3  10   0      461.74      627.15     79.98 o 
  -2  10   0       48.69       79.81     36.91 o 
  -1  10   0        2.10        9.74     20.88 o 
   0  10   0      165.73      255.04     59.38 o 
   1  10   0       91.04      184.01     76.83 o 
   2  10   0       29.49       13.20     17.84 o 
   3  10   0      647.07      821.68     88.43 o 
   4  10   0      133.34      115.58     43.82 o 
   5  10   0       39.65       52.37     30.57 o 
   6  10   0      884.29      971.19    107.08 o 
   7  10   0        1.15      -19.60     28.67 o 
   8  10   0      186.14      204.35    111.70 o 
   9  10   0       90.63      129.45    103.95 o 
  -6  11   0        0.98      -26.47     44.23 o 
  -5  11   0       44.64       63.45     46.13 o 
  -4  11   0      477.73      525.42     81.40 o 
  -3  11   0      104.09      134.02     46.97 o 
  -2  11   0       57.13       93.91     40.72 o 
  -1  11   0       30.41       26.13     25.14 o 
   0  11   0      113.60      144.48     47.67 o 
   1  11   0      169.61      284.55     54.05 o 
   2  11   0      241.52      397.29     57.05 o 
   3  11   0       23.67       -7.51     22.63 o 
   4  11   0       36.84       26.71     31.29 o 
   5  11   0      477.24      541.42     82.39 o 
   6  11   0       25.04       29.01     37.58 o 
   7  11   0       80.43       90.24     50.16 o 
   8  11   0      187.03      178.31     67.50 o 
  -4  12   0       92.55      149.15     88.78 o 
  -3  12   0      149.16      224.69    104.27 o 
  -2  12   0      362.66      378.68    126.23 o 
  -1  12   0        0.40       11.62     45.20 o 
   0  12   0      488.84      410.00     71.78 o 
   1  12   0      174.83      201.05     50.30 o 
   2  12   0       19.09       34.34     30.18 o 
   3  12   0      508.24      788.21     97.60 o 
   4  12   0      241.61      271.20     70.46 o 
   5  12   0        5.28       -4.20     27.41 o 
   6  12   0      110.05      200.92     69.35 o 
   7  12   0        9.60       48.86     42.53 o 
  -4  13   0       56.63      109.44     90.71 o 
  -3  13   0       35.14       89.10     82.64 o 
  -2  13   0        1.39      -41.64     41.64 o 
  -1  13   0      238.49      275.70    115.57 o 
   0  13   0      521.94      737.66    154.31 o 
   1  13   0      109.09      134.30     81.68 o 
   2  13   0      264.11      431.94    142.04 o 
   3  13   0       24.29       18.40     31.31 o 
   4  13   0       63.51       29.70     38.09 o 
   5  13   0        1.20      -16.46     34.87 o 
   6  13   0       16.03        9.36     41.64 o 
  -2  14   0       23.03       19.05     76.51 o 
  -1  14   0        0.44      -29.70     60.05 o 
   0  14   0      117.59      176.91    108.15 o 
   1  14   0      390.28      333.48    129.78 o 
   2  14   0        1.51       -3.87     59.08 o 
   3  14   0       65.42        8.07     37.77 o 
   4  14   0       55.29       34.54     42.61 o 
   5  14   0        6.04      -22.28     47.13 o 
   1  15   0        1.94      -27.44     64.24 o 
   2  15   0       22.48      -19.37     67.79 o 
  -4 -14   1        4.48        9.36     41.97 o 
  -3 -14   1      158.55      -12.91     37.13 o 
  -2 -14   1       98.15      -10.98     34.22 o 
  -1 -14   1        0.40      -25.83     60.05 o 
   0 -14   1      259.61      393.20    150.12 o 
   1 -14   1       33.65       58.11     71.67 o 
   2 -14   1       41.74       87.16     84.58 o 
  -6 -13   1       78.90      167.55     82.00 o 
  -5 -13   1        3.75        2.58     36.16 o 
  -4 -13   1       33.91      -13.56     33.25 o 
  -3 -13   1      135.97      -11.94     31.96 o 
  -2 -13   1      147.32       -6.78     35.51 o 
  -1 -13   1      238.69      291.19    117.51 o 
   0 -13   1      190.13      107.18     74.57 o 
   1 -13   1       86.21      175.62     98.14 o 
   2 -13   1       30.38      110.73     80.71 o 
   3 -13   1        1.94       -7.75     60.69 o 
   4 -13   1      140.03      276.99    125.58 o 
  -7 -12   1        0.46      -32.93     41.64 o 
  -6 -12   1       38.48      139.46     71.02 o 
  -5 -12   1      135.29      184.01     88.45 o 
  -4 -12   1       38.71       38.74     46.16 o 
  -3 -12   1      135.97      157.86     74.25 o 
  -2 -12   1      188.96      327.67    108.47 o 
  -1 -12   1       34.91       98.46     70.38 o 
   0 -12   1      375.88      566.56    128.81 o 
   1 -12   1      130.47      189.50     92.01 o 
   2 -12   1      141.28      155.60     89.10 o 
   3 -12   1      160.98      349.30    120.41 o 
   4 -12   1      140.82      162.38     92.97 o 
   5 -12   1        1.31       48.10     72.31 o 
  -8 -11   1        4.69      -22.95     36.51 o 
  -7 -11   1      639.25      761.11    111.09 o 
  -6 -11   1      417.95      531.32     86.97 o 
  -5 -11   1        5.01        0.02     25.09 o 
  -4 -11   1      523.55      687.81     90.00 o 
  -3 -11   1      215.56      383.34     70.78 o 
  -2 -11   1      152.98      160.32     42.46 o 
  -1 -11   1      670.59      669.90     67.09 o 
   0 -11   1        0.57        0.29     24.66 o 
   1 -11   1      542.91      606.92    125.90 o 
   2 -11   1      129.07      197.89     89.10 o 
   3 -11   1        2.09        4.20     46.49 o 
   4 -11   1      448.74      662.44    141.40 o 
   5 -11   1       72.02      109.12     75.54 o 
  -8 -10   1       63.93      151.57     64.44 o 
  -7 -10   1      306.88      353.63     80.43 o 
  -6 -10   1      108.89      137.49     51.81 o 
  -5 -10   1      836.97     1069.78    107.50 o 
  -4 -10   1       54.86       74.67     34.54 o 
  -3 -10   1      153.80      160.91     47.56 o 
  -2 -10   1      383.88      449.61     51.74 o 
  -1 -10   1      167.15      163.18     37.78 o 
   0 -10   1      125.84      160.83     45.84 o 
   1 -10   1       23.58       63.91     32.13 o 
   2 -10   1      387.46      361.34     64.61 o 
   3 -10   1      149.05      253.77     61.50 o 
   4 -10   1      181.17      317.73     71.17 o 
   5 -10   1       19.86       37.06     34.87 o 
   6 -10   1       23.00      -18.72     38.42 o 
  -9  -9   1      117.88      201.12    113.31 o 
  -8  -9   1       24.25       42.61     68.76 o 
  -7  -9   1        8.12       -3.39     23.41 o 
  -6  -9   1       89.40      126.43     38.44 o 
  -5  -9   1      449.68      409.11     55.07 o 
  -4  -9   1      827.69      865.31     88.23 o 
  -3  -9   1      309.49      344.23     60.69 o 
  -2  -9   1       14.70        1.20     14.82 o 
  -1  -9   1      213.37      281.53     41.40 o 
   0  -9   1     1471.43     1492.78    169.81 o 
   1  -9   1      218.74      206.89     49.16 o 
   2  -9   1      597.41      689.82     75.79 o 
   3  -9   1      139.16      107.39     38.82 o 
   4  -9   1       63.62      121.24     42.66 o 
   5  -9   1      189.97      222.64     60.85 o 
   6  -9   1      166.97      340.04     74.53 o 
   7  -9   1      404.63      563.66    121.06 o 
   8  -9   1       17.87       62.63     49.39 o 
  -9  -8   1        4.77       16.14     73.93 o 
  -8  -8   1      255.35      406.44    129.78 o 
  -7  -8   1        1.37        4.55     22.60 o 
  -6  -8   1       52.03       39.69     25.17 o 
  -5  -8   1        2.87       21.10     19.24 o 
  -4  -8   1       59.74       79.97     27.01 o 
  -3  -8   1     1075.67     1077.20     66.97 o 
  -2  -8   1      198.28      229.12     29.48 o 
  -1  -8   1      217.67      195.51     27.13 o 
   0  -8   1     1004.72     1015.43     80.59 o 
   1  -8   1     1385.36     1583.47    102.38 o 
   2  -8   1      635.41      795.15     75.24 o 
   3  -8   1      344.99      407.99     58.77 o 
   4  -8   1       49.85      110.53     39.43 o 
   5  -8   1      534.39      702.38     83.31 o 
   6  -8   1      452.96      608.46     81.69 o 
   7  -8   1       15.28       16.79     36.16 o 
   8  -8   1      109.90      224.37     91.04 o 
 -10  -7   1        3.26       -9.04     63.92 o 
  -9  -7   1      447.08      479.08    145.92 o 
  -8  -7   1       42.23      -11.94     42.94 o 
  -7  -7   1      155.23      187.06     44.48 o 
  -6  -7   1      714.51      802.40     70.59 o 
  -5  -7   1      225.34      192.98     38.05 o 
  -4  -7   1     3896.10     3960.12    130.45 o 
  -3  -7   1      464.42      416.48     41.75 o 
  -2  -7   1       73.45       66.41     20.40 o 
  -1  -7   1      443.54      393.65     30.94 o 
   0  -7   1       37.63       33.99     19.72 o 
   1  -7   1     1056.31     1111.47    102.18 o 
   2  -7   1      444.02      570.00     60.16 o 
   3  -7   1      512.37      546.26     61.84 o 
   4  -7   1       35.45       59.50     29.27 o 
   5  -7   1      308.62      474.12     65.24 o 
   6  -7   1       29.18       12.44     26.12 o 
   7  -7   1      114.30      133.33     63.92 o 
   8  -7   1       23.79       38.09     43.90 o 
   9  -7   1        8.19       76.19     65.53 o 
 -10  -6   1       14.50      -16.46     63.60 o 
  -9  -6   1       64.47       72.31     75.86 o 
  -8  -6   1      695.42      787.05    143.34 o 
  -7  -6   1       70.95       58.91     40.11 o 
  -6  -6   1       31.18       39.18     26.17 o 
  -5  -6   1     1349.77     1357.32     80.60 o 
  -4  -6   1     1833.62     1874.03     96.78 o 
  -3  -6   1     1245.87     1294.48     66.81 o 
  -2  -6   1      156.94      176.95     27.48 o 
  -1  -6   1        3.25        1.92      7.93 o 
   0  -6   1      959.16      985.30     67.95 o 
   1  -6   1     3846.81     3875.00    238.41 o 
   2  -6   1      212.99      186.66     35.24 o 
   3  -6   1      799.98      826.88     70.63 o 
   4  -6   1       17.48       27.93     20.74 o 
   5  -6   1       34.75       36.92     25.60 o 
   6  -6   1      288.93      363.37     61.63 o 
   7  -6   1        0.40      -15.50     28.41 o 
   8  -6   1        2.06        9.68     32.28 o 
   9  -6   1       82.29      106.21     71.02 o 
 -10  -5   1        2.07       -8.07     58.75 o 
  -9  -5   1       47.60       23.89     50.36 o 
  -8  -5   1      106.95      143.98     75.86 o 
  -7  -5   1      414.49      524.79    109.12 o 
  -6  -5   1      344.91      373.46     46.62 o 
  -5  -5   1      338.71      405.55     47.96 o 
  -4  -5   1       90.96      126.89     27.39 o 
  -3  -5   1     4142.43     4019.39    111.38 o 
  -2  -5   1      850.57      813.82     47.44 o 
  -1  -5   1      196.36      210.19     20.31 o 
   0  -5   1       20.33       20.35     12.95 o 
   1  -5   1      830.52      840.92     59.26 o 
   2  -5   1     1454.68     1380.68     79.42 o 
   3  -5   1        4.43       -6.51     10.49 o 
   4  -5   1       65.17       63.45     26.35 o 
   5  -5   1       83.04       94.23     34.81 o 
   6  -5   1      266.69      240.67     53.01 o 
   7  -5   1      169.27      217.59     80.71 o 
   8  -5   1      126.86       91.68     61.66 o 
   9  -5   1       31.73       35.51     45.20 o 
  10  -5   1      158.02      341.87    127.52 o 
 -10  -4   1        1.73      -49.07     49.07 o 
  -9  -4   1       74.64      136.56     83.94 o 
  -8  -4   1      433.51      588.19    123.97 o 
  -7  -4   1      200.78      225.48     58.56 o 
  -6  -4   1       14.14       41.11     30.00 o 
  -5  -4   1      370.72      353.73     39.34 o 
  -4  -4   1      595.36      556.70     44.83 o 
  -3  -4   1       85.38       94.21     22.60 o 
  -2  -4   1       96.95       73.59     17.40 o 
  -1  -4   1      121.44      115.20     15.18 o 
   0  -4   1     1370.83     1270.12     61.03 o 
   1  -4   1      293.25      240.72     29.12 o 
   2  -4   1      950.18      998.64     92.33 o 
   3  -4   1     1126.69     1126.63     72.12 o 
   4  -4   1      537.63      583.27     56.42 o 
   5  -4   1       91.98      105.52     32.32 o 
   6  -4   1      741.59      803.33     77.54 o 
   7  -4   1       10.29        8.67     21.54 o 
   8  -4   1       93.29      129.78     65.53 o 
   9  -4   1      117.37      167.22     77.16 o 
  10  -4   1       43.88      -37.13     37.13 o 
 -11  -3   1      115.93      118.16     98.46 o 
 -10  -3   1        0.40      -12.59     57.46 o 
  -9  -3   1      127.96      256.33    106.53 o 
  -8  -3   1       13.91       20.02     45.52 o 
  -7  -3   1      231.89      206.61     81.68 o 
  -6  -3   1      247.68      231.82     54.51 o 
  -5  -3   1      762.97      708.92     69.51 o 
  -4  -3   1     2291.16     2329.58     85.16 o 
  -3  -3   1       68.39       52.65     15.47 o 
  -2  -3   1     2074.73     2042.21     63.29 o 
  -1  -3   1     6385.81     6646.31     99.30 o 
   0  -3   1      638.42      683.63     46.97 o 
   1  -3   1     1820.09     1718.67     65.72 o 
   2  -3   1     2770.41     2696.94    108.79 o 
   3  -3   1     1682.61     1775.98     83.87 o 
   4  -3   1      963.02      970.61     68.85 o 
   5  -3   1      125.13      154.51     38.02 o 
   6  -3   1       37.56       68.96     29.86 o 
   7  -3   1       12.38       26.93     21.86 o 
   8  -3   1       28.50       77.16     49.07 o 
   9  -3   1        6.54      -12.59     32.93 o 
  10  -3   1      332.30       26.47     39.71 o 
 -11  -2   1       11.79       19.69     64.24 o 
 -10  -2   1      268.63      237.92    112.34 o 
  -9  -2   1       34.95       37.45     62.31 o 
  -8  -2   1       26.19       41.64     49.72 o 
  -7  -2   1      475.19      597.55    112.67 o 
  -6  -2   1       29.60       29.41     23.39 o 
  -5  -2   1      904.12      854.25     74.91 o 
  -4  -2   1     1162.46     1064.43     75.00 o 
  -3  -2   1     1220.56     1212.12     52.38 o 
  -2  -2   1     2482.43     2524.93     64.95 o 
  -1  -2   1      380.10      370.63     22.37 o 
   0  -2   1     2855.39     2573.63     59.41 o 
   1  -2   1      346.28      350.35     27.28 o 
   2  -2   1      993.67      905.39     53.43 o 
   3  -2   1     1370.70     1243.94     65.83 o 
   4  -2   1      733.39      659.54     54.34 o 
   5  -2   1      114.97      114.21     30.78 o 
   6  -2   1      627.91      833.85     72.48 o 
   7  -2   1      107.01       94.88     33.17 o 
   8  -2   1       17.35       -2.91     25.83 o 
   9  -2   1       12.16       65.21     51.98 o 
  10  -2   1       38.64       16.79     33.90 o 
 -11  -1   1       32.95      101.69     92.01 o 
 -10  -1   1        0.15      110.41     79.09 o 
  -9  -1   1        1.26       15.82     50.36 o 
  -8  -1   1       11.93       44.55     50.68 o 
  -7  -1   1      112.27      228.56     83.94 o 
  -6  -1   1      174.08      146.56     60.69 o 
  -5  -1   1      369.18      369.02     56.82 o 
  -4  -1   1     1151.69     1153.89     79.43 o 
  -3  -1   1      411.48      420.15     41.18 o 
  -2  -1   1       91.69      114.77     15.24 o 
  -1  -1   1      252.42      225.77     15.01 o 
   0  -1   1     4040.64     3972.19    114.60 o 
   1  -1   1     3836.10     3899.19     72.58 o 
   2  -1   1     1573.31     1597.93     59.88 o 
   3  -1   1       11.02       11.67     10.04 o 
   4  -1   1      383.10      377.84     41.82 o 
   5  -1   1     1405.24     1306.13     86.52 o 
   6  -1   1       76.01       78.94     28.39 o 
   7  -1   1      837.28      875.50     79.22 o 
   8  -1   1       89.85      108.79     60.37 o 
   9  -1   1        1.22       18.08     38.74 o 
  10  -1   1       82.07       -3.23     32.28 o 
  11  -1   1       34.23      -10.98     38.42 o 
 -10   0   1       80.37        0.97     36.80 o 
  -9   0   1        2.24        7.43     30.35 o 
  -8   0   1        0.19       23.24     35.51 o 
  -7   0   1        8.01       30.99     45.52 o 
  -6   0   1      124.80      127.86     31.46 o 
  -5   0   1      236.44      264.25     43.18 o 
  -4   0   1     3087.75     3245.69    129.19 o 
  -3   0   1      218.35      229.90     31.23 o 
  -2   0   1      337.10      358.33     31.96 o 
  -1   0   1     2783.03     2642.07     85.46 o 
   0   0   1       65.83        0.32      1.14 o 
   1   0   1     6118.07     5814.13    115.25 o 
   2   0   1     1618.73     1547.96     84.26 o 
   3   0   1      315.60      365.12     51.98 o 
   4   0   1     2524.47     2554.54    155.60 o 
   5   0   1      749.51      801.90     99.43 o 
   6   0   1      143.61      150.43     38.05 o 
   7   0   1      120.40      213.27     44.23 o 
   8   0   1       97.78      143.98     65.21 o 
   9   0   1       46.31      112.99     68.76 o 
  10   0   1      128.67       27.44     34.54 o 
  11   0   1       70.12      -16.14     36.16 o 
 -10   1   1        8.75       10.01     31.31 o 
  -9   1   1      133.62      256.00     94.27 o 
  -8   1   1       10.47      -12.27     23.89 o 
  -7   1   1       28.71       34.87     37.45 o 
  -6   1   1      439.94      444.98     50.09 o 
  -5   1   1      456.01      430.20     43.29 o 
  -4   1   1        9.03       10.05      9.38 o 
  -3   1   1       30.29       21.75      9.41 o 
  -2   1   1     2436.37     2319.80     52.82 o 
  -1   1   1     4721.84     4629.19     60.62 o 
   0   1   1     3846.54     3736.37     46.05 o 
   1   1   1     1297.39     1240.30     59.08 o 
   2   1   1     3103.07     3050.72    120.74 o 
   3   1   1       83.07       74.25     29.38 o 
   4   1   1      173.29      215.65     47.78 o 
   5   1   1     1393.67     1335.54    127.52 o 
   6   1   1      483.34      555.91     93.30 o 
   7   1   1      249.24      236.96     77.80 o 
   8   1   1      289.63      338.32    104.92 o 
   9   1   1      133.92      163.67     79.42 o 
  10   1   1       10.66      -26.47     36.16 o 
  11   1   1       19.94        1.61     36.16 o 
 -10   2   1      120.02      -30.67     30.67 o 
  -9   2   1      390.38      537.83    121.38 o 
  -8   2   1       91.45      105.89     58.43 o 
  -7   2   1      863.14     1022.40    142.04 o 
  -6   2   1       15.88       32.88     19.26 o 
  -5   2   1       11.52       26.83     16.55 o 
  -4   2   1     3333.04     3383.44    169.97 o 
  -3   2   1      771.34      755.45     95.23 o 
  -2   2   1      460.61      495.91     34.43 o 
  -1   2   1     5399.93     5346.05     77.52 o 
   0   2   1      298.16      292.31     23.61 o 
   1   2   1     3087.83     2864.75     60.63 o 
   2   2   1     5122.69     5226.80    115.90 o 
   3   2   1      822.48      864.86     81.68 o 
   5   2   1     1482.29     1490.82    137.20 o 
   6   2   1       48.15       94.91     51.01 o 
   7   2   1        6.45       15.17     35.19 o 
   8   2   1       81.29       55.85     51.01 o 
   9   2   1       32.93       47.46     43.90 o 
  10   2   1       21.53       19.05     35.83 o 
  11   2   1       17.38      -10.01     40.03 o 
 -10   3   1      112.86       54.24     39.71 o 
  -9   3   1        4.58      -25.83     36.16 o 
  -8   3   1        6.50       -2.91     29.38 o 
  -7   3   1      120.58       85.55     46.49 o 
  -6   3   1      585.80      563.73     73.93 o 
  -5   3   1     1352.11     1470.07     85.27 o 
  -4   3   1     2058.82     2158.12    139.14 o 
  -3   3   1      452.30      451.08     45.34 o 
  -2   3   1      277.89      235.81     28.47 o 
  -1   3   1     1563.45     1531.63     63.21 o 
   0   3   1      416.51      402.08     32.50 o 
   1   3   1      186.99      200.66     16.39 o 
   2   3   1     1953.14     2095.77     61.38 o 
   3   3   1       17.68       28.49     11.84 o 
   4   3   1      147.27       98.79     43.58 o 
   5   3   1     1097.61     1137.00    121.71 o 
   6   3   1        2.09        8.72     27.44 o 
   7   3   1      103.22       82.00     57.46 o 
   8   3   1       60.17       49.07     55.20 o 
   9   3   1       85.65      128.49     82.32 o 
  10   3   1      243.52      287.96    121.06 o 
  11   3   1      139.27      311.53    130.75 o 
 -10   4   1       28.31       19.37     37.77 o 
  -9   4   1       11.73      -22.60     29.70 o 
  -8   4   1        5.93       -7.43     26.15 o 
  -7   4   1        1.07       13.88     31.64 o 
  -6   4   1      131.38      116.22     57.79 o 
  -5   4   1      329.51      431.94     51.88 o 
  -4   4   1      126.56       95.31     27.71 o 
  -3   4   1      748.02      807.52     59.96 o 
  -2   4   1      363.38      410.44     41.09 o 
  -1   4   1       89.60       67.79     20.18 o 
   0   4   1       25.27       17.34     12.55 o 
   1   4   1     1200.02     1156.12     37.51 o 
   2   4   1     2508.74     2379.84     60.86 o 
   3   4   1     1173.72     1098.47     54.62 o 
   4   4   1      719.82      780.50     61.31 o 
   5   4   1      174.92      154.31     58.11 o 
   6   4   1      151.80      133.33     58.43 o 
   7   4   1      513.08      490.05    104.92 o 
   8   4   1      369.88      347.04    109.44 o 
   9   4   1      561.26      597.23    134.62 o 
  10   4   1       52.41      113.96     77.48 o 
  11   4   1       29.41       63.27     82.32 o 
  -9   5   1       11.96      -21.31     30.67 o 
  -8   5   1      190.10      174.97     82.64 o 
  -7   5   1        0.93      -17.11     26.15 o 
  -6   5   1      174.21      215.97     76.83 o 
  -5   5   1       32.38       49.85     24.63 o 
  -4   5   1      155.94      153.82     36.98 o 
  -3   5   1      686.41      706.57     87.16 o 
  -2   5   1     1062.37      989.98     67.85 o 
  -1   5   1        3.64       -0.96     10.63 o 
   0   5   1     1674.07     1732.49     83.70 o 
   1   5   1     2558.78     2699.09     60.65 o 
   2   5   1      487.32      476.06     30.70 o 
   3   5   1     1536.12     1508.27     66.30 o 
   4   5   1      153.16      173.08     29.27 o 
   5   5   1      952.90     1075.48     84.56 o 
   6   5   1      472.03      461.32     95.88 o 
   7   5   1        2.02       -0.97     32.28 o 
   8   5   1       20.53       28.73     53.59 o 
   9   5   1      148.96       86.52     75.86 o 
  10   5   1        5.82       17.11     62.31 o 
  11   5   1        7.66       44.23     79.42 o 
  -9   6   1       90.41       -3.87     35.19 o 
  -8   6   1        0.79       -1.29     31.31 o 
  -7   6   1       60.41      175.30     76.19 o 
  -6   6   1       21.65       74.90     47.78 o 
  -5   6   1      438.45      403.84     58.18 o 
  -4   6   1       29.66       19.78     18.02 o 
  -3   6   1      606.00      612.13     61.18 o 
  -2   6   1       14.65       12.46     15.12 o 
  -1   6   1      784.09      802.45     64.50 o 
   0   6   1       33.54       50.32     20.87 o 
   1   6   1       65.23      102.92     15.95 o 
   2   6   1      677.92      717.71     38.15 o 
   3   6   1      282.80      266.21     30.74 o 
   4   6   1        3.17       13.87     13.08 o 
   5   6   1     1032.19     1047.48     87.91 o 
   6   6   1       69.63       57.79     47.46 o 
   7   6   1       16.01       26.15     49.39 o 
   8   6   1      566.53      676.97    137.20 o 
   9   6   1        1.20       -9.04     43.58 o 
  10   6   1      149.04      298.62    131.39 o 
  -9   7   1       22.78       50.36     66.18 o 
  -8   7   1       74.88       54.56     44.55 o 
  -7   7   1      111.16      131.39     66.18 o 
  -6   7   1       10.30      -13.24     26.15 o 
  -5   7   1      490.04      672.44     75.56 o 
  -4   7   1      138.67      191.53     46.36 o 
  -3   7   1      253.34      240.67     46.33 o 
  -2   7   1      846.91      885.80     75.42 o 
  -1   7   1      616.60      607.63     60.65 o 
   0   7   1      318.72      279.01     41.53 o 
   1   7   1      248.78      228.82     21.61 o 
   2   7   1      163.51      159.68     22.42 o 
   3   7   1       18.56       28.85     15.56 o 
   4   7   1        4.24        2.91     12.01 o 
   5   7   1      131.98      117.36     41.87 o 
   6   7   1       10.38        4.39     22.13 o 
   7   7   1        7.04        6.78     45.20 o 
   8   7   1       50.20       19.05     53.27 o 
   9   7   1       86.05      111.70     84.26 o 
  10   7   1        1.69        6.78     69.09 o 
  -8   8   1       15.27      -33.90     33.90 o 
  -7   8   1       65.15       44.55     48.42 o 
  -6   8   1      236.21      233.73     88.13 o 
  -5   8   1       94.35      103.67     40.25 o 
  -4   8   1      125.08      175.59     45.44 o 
  -3   8   1      629.32      827.40     81.93 o 
  -2   8   1       39.52       82.79     57.46 o 
  -1   8   1      568.67      598.97     65.56 o 
   0   8   1      572.15      593.36     64.26 o 
   1   8   1       32.10       43.16     24.04 o 
   2   8   1      209.65      195.46     25.71 o 
   3   8   1       55.72       56.39     19.55 o 
   4   8   1      624.57      584.41     52.53 o 
   5   8   1      288.20      374.72     63.33 o 
   6   8   1      315.75      306.40     69.66 o 
   7   8   1       56.45      130.42     76.83 o 
   8   8   1      111.28      241.15    107.82 o 
   9   8   1       49.45       46.81     67.79 o 
  10   8   1       49.09       59.72     90.07 o 
  -8   9   1       85.54       87.49     72.31 o 
  -7   9   1       81.16       93.30     61.66 o 
  -6   9   1       23.77       56.49     44.55 o 
  -5   9   1      168.46      245.39     62.44 o 
  -4   9   1        8.71        9.38     19.39 o 
  -3   9   1       13.53        2.51     19.08 o 
  -2   9   1      714.28      887.21     86.82 o 
  -1   9   1      328.17      383.84     58.24 o 
   0   9   1       85.88       84.65     32.85 o 
   1   9   1        8.22       19.41     20.22 o 
   2   9   1       74.43      100.83     28.44 o 
   3   9   1       16.99        2.13     18.08 o 
   4   9   1      386.35      421.67     65.39 o 
   5   9   1      116.08      148.86     47.74 o 
   6   9   1      108.64      156.32     51.52 o 
   7   9   1        8.53       24.20     28.90 o 
   8   9   1       31.47       24.21     59.08 o 
   9   9   1      295.01      401.28    147.86 o 
  -7  10   1       68.69      132.04     81.03 o 
  -6  10   1      140.35      193.05     92.01 o 
  -5  10   1      417.08      682.78    125.58 o 
  -4  10   1      167.57      287.04     65.65 o 
  -3  10   1        1.27       -3.96     20.26 o 
  -2  10   1       88.73       84.47     38.92 o 
  -1  10   1      515.48      511.44     69.40 o 
   0  10   1      459.75      538.54     70.50 o 
   1  10   1       12.29       19.69     23.99 o 
   2  10   1      602.06      584.10     60.21 o 
   3  10   1      265.17      292.25     63.10 o 
   4  10   1        5.50        5.53     23.50 o 
   5  10   1      679.10      840.18     96.56 o 
   6  10   1      112.70      144.60     55.36 o 
   7  10   1      238.49      274.30     73.27 o 
   8  10   1      134.41      140.43    101.37 o 
   9  10   1        4.18      -19.69     72.31 o 
  -6  11   1        0.01        1.94     41.00 o 
  -5  11   1       77.54      101.37     68.12 o 
  -4  11   1       15.56       58.91     39.35 o 
  -3  11   1       99.62      124.58     46.20 o 
  -2  11   1       38.27      109.86     45.84 o 
  -1  11   1      754.72      893.22     95.17 o 
   0  11   1      302.98      282.16     72.96 o 
   1  11   1      181.47      246.57     59.72 o 
   2  11   1       78.73      103.55     38.11 o 
   3  11   1      257.70      257.78     65.74 o 
   4  11   1      356.81      434.90     78.26 o 
   5  11   1       18.22       12.94     26.61 o 
   6  11   1      267.90      318.16     78.52 o 
   7  11   1        6.82       45.10     42.71 o 
   8  11   1        1.14      -27.44     68.44 o 
  -5  12   1       91.88      174.00     83.29 o 
  -4  12   1      272.53      414.02     81.84 o 
  -3  12   1      269.13      393.17    121.22 o 
  -2  12   1      203.24      257.14     69.23 o 
  -1  12   1      567.55      707.48    129.78 o 
   0  12   1      234.01      288.90     68.25 o 
   1  12   1      234.98      271.50    106.86 o 
   2  12   1      225.18      218.34     52.61 o 
   3  12   1       85.17       64.66     43.74 o 
   4  12   1       23.39       19.45     30.17 o 
   5  12   1       81.47      149.46     56.83 o 
   6  12   1       14.12       61.12     42.51 o 
   7  12   1      110.06      206.09     66.73 o 
  -4  13   1      260.95      531.70    155.60 o 
  -3  13   1       48.33       95.88     78.45 o 
  -2  13   1       73.69       86.84     71.34 o 
  -1  13   1      220.67      291.19    119.45 o 
   0  13   1       11.57       -7.75     41.64 o 
   1  13   1      702.40      778.72     83.94 o 
   2  13   1        0.83       -2.32     29.19 o 
   3  13   1       97.03       52.11     75.38 o 
   4  13   1      185.92       86.62    167.39 o 
   5  13   1       62.05       59.70     60.05 o 
   6  13   1        4.59       11.51     35.11 o 
  -2  14   1       36.96       56.82     83.94 o 
  -1  14   1       11.47       68.44     73.60 o 
   0  14   1      297.24      468.75    150.76 o 
   1  14   1      229.46      324.44    129.13 o 
   2  14   1       22.26       36.48     64.57 o 
   3  14   1       46.48       -3.55     36.48 o 
   4  14   1        0.94      -34.54     36.48 o 
   5  14   1       33.33       53.59     41.00 o 
   0  15   1       25.83      -20.98     68.76 o 
   1  15   1       10.45       -2.58     71.34 o 
   2  15   1       71.84       95.23     85.55 o 
   3  15   1       29.91       96.53     87.81 o 
  -4 -14   2       15.97       -7.43     42.94 o 
  -3 -14   2        3.12        6.78     41.97 o 
  -2 -14   2        0.36      -22.28     36.80 o 
  -1 -14   2       17.10        3.55     60.05 o 
   0 -14   2        5.03       10.65     70.05 o 
   1 -14   2       99.79      183.04    107.18 o 
   2 -14   2        9.01      -26.47     67.15 o 
  -6 -13   2       36.41      -14.20     46.16 o 
  -5 -13   2       37.94       -9.36     36.80 o 
  -4 -13   2       86.82       -3.23     34.22 o 
  -3 -13   2      122.80        8.72     33.90 o 
  -2 -13   2      139.67        4.52     34.22 o 
  -1 -13   2        3.42      -37.45     37.45 o 
   0 -13   2       40.63      109.44     84.26 o 
   1 -13   2      177.53      270.85    113.31 o 
   2 -13   2        0.23       25.18     63.92 o 
   3 -13   2        6.08       11.94     69.09 o 
   4 -13   2       48.18       29.70     77.80 o 
  -7 -12   2      129.35      182.72     96.20 o 
  -6 -12   2       22.78       30.99     47.46 o 
  -5 -12   2       41.76       27.12     38.42 o 
  -4 -12   2      179.51      185.30     88.78 o 
  -3 -12   2       37.42       20.02     40.03 o 
  -2 -12   2      175.06      133.97     73.60 o 
  -1 -12   2       96.59       83.61     66.50 o 
   0 -12   2       66.92      146.56     89.42 o 
   1 -12   2        0.67        0.00     45.20 o 
   2 -12   2       27.70       68.76     71.67 o 
   3 -12   2        5.58      -16.79     48.42 o 
   4 -12   2       16.11       64.89     74.25 o 
   5 -12   2        4.22       31.96     71.99 o 
  -7 -11   2      308.39      256.33    103.30 o 
  -6 -11   2       42.77       21.63     39.71 o 
  -5 -11   2      236.81      391.27    115.57 o 
  -4 -11   2      179.35      261.49     95.88 o 
  -3 -11   2       47.87        9.04     37.77 o 
  -2 -11   2      175.85      173.04     76.51 o 
  -1 -11   2        8.22       20.02     34.22 o 
   0 -11   2       91.97      126.87     75.22 o 
   1 -11   2       19.97       21.95     45.52 o 
   2 -11   2        3.93       24.86     51.98 o 
   3 -11   2       76.98       81.68     68.76 o 
   4 -11   2      121.12      127.19     83.61 o 
   5 -11   2        3.19       19.37     61.01 o 
  -8 -10   2       17.65       44.23     78.45 o 
  -7 -10   2       42.75       74.48     45.48 o 
  -6 -10   2      555.61      799.49     99.20 o 
  -5 -10   2       12.56       45.80     41.81 o 
  -4 -10   2       90.28       83.83     40.52 o 
  -3 -10   2      115.78      188.93     52.10 o 
  -2 -10   2       15.58       24.90     28.09 o 
  -1 -10   2        1.83       17.75     17.61 o 
   0 -10   2       59.95      101.05     66.18 o 
   1 -10   2       31.12       12.27     41.64 o 
   2 -10   2       54.98       45.52     50.04 o 
   3 -10   2        0.20       18.40     39.06 o 
   4 -10   2      117.85      130.42     79.42 o 
   5 -10   2      558.59      506.84    140.43 o 
   6 -10   2        4.52      -11.62     53.27 o 
  -9  -9   2       26.89       59.72     88.45 o 
  -8  -9   2      118.93      161.41    108.47 o 
  -7  -9   2       48.39       49.42     33.05 o 
  -6  -9   2        1.91       14.69     24.93 o 
  -5  -9   2       38.41       47.37     27.27 o 
  -4  -9   2       95.99      119.75     34.74 o 
  -3  -9   2      337.23      393.35     45.18 o 
  -2  -9   2      121.70      166.56     44.63 o 
  -1  -9   2     1181.65     1245.39     74.88 o 
   0  -9   2      106.34       82.12     31.83 o 
   1  -9   2      114.64      143.19     42.01 o 
   2  -9   2        3.40       -2.81     20.19 o 
   3  -9   2        5.69       -9.80     19.06 o 
   4  -9   2      179.55      189.29     51.03 o 
   5  -9   2       10.89        6.08     24.95 o 
   6  -9   2      125.68       89.54     45.08 o 
   7  -9   2        0.98       67.47     51.33 o 
  -9  -8   2       48.94       36.80     81.35 o 
  -8  -8   2        0.38       -6.29     37.23 o 
  -7  -8   2        1.85       14.29     23.04 o 
  -6  -8   2      231.63      207.36     46.60 o 
  -5  -8   2       24.28       47.93     25.25 o 
  -4  -8   2       17.75       18.57     19.61 o 
  -3  -8   2      172.44      194.78     34.87 o 
  -2  -8   2      579.12      555.11     47.42 o 
  -1  -8   2      166.08      189.78     26.29 o 
   0  -8   2     2078.77     2159.14    114.73 o 
   1  -8   2        3.64       13.35     16.56 o 
   2  -8   2      182.59      265.13     49.61 o 
   3  -8   2       63.92      108.80     47.62 o 
   4  -8   2       76.80       74.85     31.48 o 
   5  -8   2      720.07      946.86     94.80 o 
   6  -8   2        3.46      -13.56     24.47 o 
   7  -8   2       49.33       65.53     51.33 o 
   8  -8   2       66.37      127.19     70.05 o 
 -10  -7   2       68.46      141.08    102.98 o 
  -9  -7   2      179.75      175.30    111.38 o 
  -8  -7   2       93.06      104.52     54.55 o 
  -7  -7   2       70.07       85.57     31.78 o 
  -6  -7   2      154.22      147.73     40.52 o 
  -5  -7   2      698.12      806.58     67.60 o 
  -4  -7   2        1.72       19.21     17.85 o 
  -3  -7   2      443.06      540.82     47.31 o 
  -2  -7   2     1148.40     1238.73     95.50 o 
  -1  -7   2      779.99      798.11     43.36 o 
   0  -7   2      152.62      132.45     33.08 o 
   1  -7   2      366.95      348.46     45.99 o 
   2  -7   2       44.18       62.69     25.16 o 
   3  -7   2      146.97      129.76     38.12 o 
   4  -7   2      306.46      309.21     51.97 o 
   5  -7   2        0.12        7.68     20.01 o 
   6  -7   2      688.87      831.55     90.38 o 
   7  -7   2        3.24      -29.05     29.05 o 
   8  -7   2        1.28        9.36     39.39 o 
   9  -7   2        9.27       37.77     54.24 o 
 -10  -6   2       17.80       18.72     73.93 o 
  -9  -6   2      311.28      413.22    137.52 o 
  -8  -6   2      330.01      405.76     90.03 o 
  -7  -6   2       92.29      151.73     54.96 o 
  -6  -6   2      142.10      151.54     37.78 o 
  -5  -6   2     1449.45     1480.42     86.30 o 
  -4  -6   2      449.24      513.64     47.83 o 
  -3  -6   2     4533.54     4310.08    123.62 o 
  -2  -6   2       65.68       68.76     19.76 o 
  -1  -6   2     1138.58     1077.06     46.66 o 
   0  -6   2     1377.36     1307.51     75.37 o 
   1  -6   2     1182.23     1241.40     76.14 o 
   2  -6   2      456.83      462.49     50.15 o 
   3  -6   2       92.45       82.75     28.61 o 
   4  -6   2      152.24      168.83     41.81 o 
   5  -6   2     1224.09     1442.88    105.90 o 
   6  -6   2       38.46       53.81     32.35 o 
   7  -6   2       59.48       54.21     38.55 o 
   8  -6   2       19.06       -9.68     39.06 o 
   9  -6   2      158.18      255.03     93.94 o 
 -10  -5   2       21.65      -11.94     59.08 o 
  -9  -5   2        9.86        0.97     50.36 o 
  -8  -5   2      169.42      211.42     64.48 o 
  -7  -5   2      224.32      279.59     70.53 o 
  -6  -5   2      132.43      147.04     35.63 o 
  -5  -5   2      147.09      167.77     34.39 o 
  -4  -5   2     2185.09     2251.70     92.55 o 
  -3  -5   2      605.16      605.63     45.47 o 
  -2  -5   2      877.45      737.23     45.61 o 
  -1  -5   2      858.25      770.40     37.67 o 
   0  -5   2       68.28       76.02     21.32 o 
   1  -5   2     4274.94     4237.66    126.45 o 
   2  -5   2      907.79     1029.31     68.16 o 
   3  -5   2       17.29       23.74     16.41 o 
   4  -5   2      446.69      415.75    117.51 o 
   5  -5   2      428.07      434.82     58.77 o 
   6  -5   2       76.33       95.50     36.45 o 
   7  -5   2      189.52      294.26     63.22 o 
   8  -5   2       10.70       -5.81     31.31 o 
   9  -5   2      460.12      671.48    136.88 o 
  10  -5   2       55.88       86.52     65.21 o 
 -10  -4   2       47.79       68.12     81.68 o 
  -9  -4   2      278.77      242.12    103.63 o 
  -8  -4   2     1594.43     1642.87    197.89 o 
  -7  -4   2        7.90       20.22     29.00 o 
  -6  -4   2      126.20      107.49     40.28 o 
  -5  -4   2     1056.21     1074.76     67.31 o 
  -4  -4   2      896.14      809.68     53.86 o 
  -3  -4   2     1113.54     1047.05     55.80 o 
  -2  -4   2     1952.88     1819.51     66.17 o 
  -1  -4   2      157.75      127.81     18.57 o 
   0  -4   2     2379.89     2220.64     77.26 o 
   1  -4   2     1355.48     1399.79     65.29 o 
   2  -4   2      286.19      242.60     32.71 o 
   3  -4   2     1438.74     1357.78     87.00 o 
   4  -4   2        0.58        2.97     11.76 o 
   5  -4   2       91.06      103.34     31.70 o 
   6  -4   2       71.07       75.17     31.76 o 
   7  -4   2      416.82      522.90     69.08 o 
   8  -4   2      218.62      266.01     89.10 o 
   9  -4   2        3.43      -36.16     36.16 o 
  10  -4   2       62.66      111.05     77.48 o 
 -10  -3   2      425.17      425.49    142.04 o 
  -9  -3   2      161.20      286.35    113.96 o 
  -8  -3   2       59.36       51.98     60.05 o 
  -7  -3   2      682.99      782.74    116.06 o 
  -6  -3   2        1.15      -12.97     17.74 o 
  -5  -3   2      266.15      241.72     47.46 o 
  -4  -3   2      216.72      184.40     28.14 o 
  -3  -3   2     1869.63     1830.46     69.59 o 
  -2  -3   2     2814.88     2538.18     76.07 o 
  -1  -3   2       28.39       19.40      8.37 o 
   0  -3   2     1757.54     1665.20     56.07 o 
   1  -3   2      770.61      730.83     41.92 o 
   2  -3   2       19.84       17.02     11.30 o 
   3  -3   2       51.13       51.99     20.30 o 
   4  -3   2      855.12      834.73     65.06 o 
   5  -3   2      163.70      162.03     38.42 o 
   6  -3   2     1231.77     1379.55     98.48 o 
   7  -3   2      308.26      343.40     55.73 o 
   8  -3   2       25.14       33.25     35.51 o 
   9  -3   2       25.82       57.46     53.27 o 
  10  -3   2       15.98       -9.68     31.31 o 
 -10  -2   2       11.75       47.13     65.86 o 
  -9  -2   2       15.15       67.15     62.63 o 
  -8  -2   2      176.30      247.29     97.17 o 
  -7  -2   2        5.63        7.38     25.08 o 
  -6  -2   2      638.68      761.81     80.87 o 
  -5  -2   2       54.18       52.48     26.37 o 
  -4  -2   2     1485.00     1487.49     87.56 o 
  -3  -2   2     4544.20     4672.05    102.77 o 
  -2  -2   2     5552.34     5488.38    151.26 o 
  -1  -2   2      157.64      143.53     15.93 o 
   0  -2   2      195.98      214.55     26.63 o 
   1  -2   2      162.47      163.53     18.87 o 
   2  -2   2     4043.72     4044.85    103.81 o 
   3  -2   2      119.56       79.60     21.71 o 
   4  -2   2      435.75      530.18     50.39 o 
   5  -2   2      361.61      429.81     88.94 o 
   6  -2   2     1058.09     1103.35     85.99 o 
   7  -2   2        1.37       -4.93     17.68 o 
   8  -2   2      466.29      669.87    119.45 o 
   9  -2   2       43.32      119.45     63.92 o 
  10  -2   2       89.69       17.11     34.54 o 
 -10  -1   2        4.14      -43.90     46.81 o 
  -9  -1   2       73.47      109.12     73.60 o 
  -8  -1   2       10.10       21.63     42.29 o 
  -7  -1   2      723.16      844.52    132.04 o 
  -6  -1   2       19.61       37.19     26.93 o 
  -5  -1   2       30.83        1.22     14.99 o 
  -4  -1   2      990.90      972.01     73.15 o 
  -3  -1   2      310.79      306.19     25.46 o 
  -2  -1   2        5.49        7.91      6.73 o 
  -1  -1   2    41674.87    40210.59    306.55 o 
   0  -1   2     1418.03     1388.81     66.50 o 
   1  -1   2    19891.50    20118.13    177.85 o 
   2  -1   2    10171.71    10263.63    155.82 o 
   3  -1   2        1.52       13.00     10.78 o 
   4  -1   2     6382.00     6264.68    163.18 o 
   5  -1   2        5.61       17.80     16.29 o 
   6  -1   2     1790.89     1903.63    109.72 o 
   7  -1   2     1728.88     1838.80    116.34 o 
   8  -1   2      189.54      187.62     49.48 o 
   9  -1   2      176.28      215.65     89.75 o 
  10  -1   2       77.41      -32.28     34.87 o 
  11  -1   2       19.79       12.91     45.84 o 
 -10   0   2        6.34      -12.27     46.49 o 
  -9   0   2      173.56      330.58    115.90 o 
  -8   0   2      121.22      124.29     68.76 o 
  -7   0   2      208.40      252.77     89.42 o 
  -6   0   2      550.49      613.72     47.73 o 
  -5   0   2      800.97      822.44     75.29 o 
  -4   0   2      138.27      129.74     34.31 o 
  -3   0   2     2670.05     2539.08    101.49 o 
  -2   0   2     9029.94     8724.74    191.11 o 
  -1   0   2      156.62      152.47     15.92 o 
   0   0   2    13169.76    13114.78    121.13 o 
   1   0   2      143.02      142.04     18.72 o 
   2   0   2      250.46      225.01     34.87 o 
   3   0   2      747.27      642.43     66.50 o 
   4   0   2       36.24       15.50     20.34 o 
   5   0   2     3966.28     3896.53    214.36 o 
   6   0   2      149.57      158.24     38.58 o 
   7   0   2      294.42      346.99     55.36 o 
   8   0   2      259.89      394.14     61.28 o 
   9   0   2      195.79      205.00     88.13 o 
  10   0   2       11.48       -5.17     32.61 o 
  11   0   2      126.01       22.28     42.94 o 
 -10   1   2      208.58       -2.26     31.31 o 
  -9   1   2      409.76      356.08    120.09 o 
  -8   1   2       11.95        8.72     43.58 o 
  -7   1   2      409.12      400.95     94.91 o 
  -6   1   2      560.70      527.18     99.11 o 
  -5   1   2      235.91      246.79     29.14 o 
  -4   1   2     4118.33     4092.22     91.37 o 
  -3   1   2       96.30      135.07     16.83 o 
  -2   1   2    11205.49    10612.05    180.78 o 
  -1   1   2     3930.09     3933.78     56.94 o 
   0   1   2      107.04       80.38     17.43 o 
   1   1   2     2981.47     2963.08     68.25 o 
   2   1   2     6646.78     6444.94    176.26 o 
   3   1   2      853.62      765.10     74.25 o 
   4   1   2      243.02      245.99     52.30 o 
   5   1   2       39.18       15.17     22.28 o 
   6   1   2       28.37       21.95     28.09 o 
   7   1   2      677.30      561.07    101.69 o 
   8   1   2      185.82      156.89     72.31 o 
   9   1   2       61.68      139.46     73.60 o 
  10   1   2       62.18       20.98     36.48 o 
  11   1   2       52.41       -3.55     38.42 o 
 -10   2   2       17.45       -1.61     39.39 o 
  -9   2   2      100.63      112.02     65.86 o 
  -8   2   2      944.69     1254.19    173.04 o 
  -7   2   2        7.60       -9.36     21.31 o 
  -6   2   2     1362.45     1507.93    161.09 o 
  -5   2   2     1290.83     1285.22     69.40 o 
  -4   2   2      480.23      500.96     35.71 o 
  -3   2   2     2370.98     2197.99     63.07 o 
  -2   2   2     1294.15     1397.90     44.71 o 
  -1   2   2      151.38      123.71     14.07 o 
   0   2   2     7701.77     7827.88     85.83 o 
   1   2   2      734.76      754.24     41.20 o 
   2   2   2     4233.39     4112.83    151.41 o 
   3   2   2      533.77      447.12     59.08 o 
   4   2   2      156.53      279.25     57.79 o 
   5   2   2     2298.27     2226.54    164.64 o 
   6   2   2      602.78      564.30     92.33 o 
   7   2   2       12.54       11.94     30.67 o 
   8   2   2      865.05      867.44    141.08 o 
   9   2   2      404.57      530.08    116.54 o 
  10   2   2      135.56       24.21     38.74 o 
  11   2   2      103.89       -3.55     36.80 o 
 -10   3   2       76.23      -37.77     37.77 o 
  -9   3   2      377.30       56.17     44.55 o 
  -8   3   2        1.71       11.62     31.96 o 
  -7   3   2      195.65      228.56     83.29 o 
  -6   3   2     1736.18     1580.89    168.19 o 
  -5   3   2      171.68      181.36     33.46 o 
  -4   3   2     6384.41     6494.12    248.42 o 
  -3   3   2      199.54      201.53     26.61 o 
  -2   3   2     1666.57     1594.95     54.86 o 
  -1   3   2     1397.53     1281.12     43.39 o 
   0   3   2     2986.97     2931.83     69.98 o 
   1   3   2     8607.18     8812.45    156.37 o 
   2   3   2     1418.67     1306.13     65.97 o 
   3   3   2      793.50      802.23     82.64 o 
   4   3   2     2001.76     1942.46    145.60 o 
   5   3   2     1187.62     1240.95    127.19 o 
   6   3   2      645.07      617.89    101.37 o 
   7   3   2      353.55      259.23     87.49 o 
   8   3   2        9.68        5.17     33.25 o 
   9   3   2      251.66      332.84    112.02 o 
  10   3   2      119.01       10.33     33.25 o 
  11   3   2        0.73        2.91     33.90 o 
 -10   4   2       63.19       43.58     49.07 o 
  -9   4   2        0.41       -2.58     31.64 o 
  -8   4   2       96.59      167.55     73.28 o 
  -7   4   2      130.55      146.89     69.41 o 
  -6   4   2       11.25       19.05     29.38 o 
  -5   4   2     1567.46     1625.39     91.24 o 
  -4   4   2      384.88      329.39     41.91 o 
  -3   4   2     3801.90     3398.14    117.04 o 
  -2   4   2      133.43      166.08     41.97 o 
  -1   4   2     1046.60      978.85     58.56 o 
   0   4   2     1624.27     1417.13     69.28 o 
   1   4   2     7565.43     7401.73    160.45 o 
   2   4   2      437.46      366.30     32.86 o 
   3   4   2     2769.94     2503.37    106.68 o 
   4   4   2      129.10      164.32     54.56 o 
   5   4   2     1016.44      922.00    112.34 o 
   6   4   2     1402.87     1354.26    149.47 o 
   7   4   2      189.90      303.46     95.56 o 
   8   4   2     1282.88     1600.26    192.73 o 
   9   4   2       40.16       55.20     64.57 o 
  10   4   2       21.23        9.68     57.14 o 
  11   4   2      214.38      298.94    130.75 o 
  -9   5   2      172.52        5.17     32.28 o 
  -8   5   2        0.08       25.18     35.51 o 
  -7   5   2      328.31      394.50     95.23 o 
  -6   5   2       15.76       16.14     30.35 o 
  -5   5   2      246.73      244.30     45.60 o 
  -4   5   2      124.85       66.97     25.69 o 
  -3   5   2       51.28       48.17     21.07 o 
  -2   5   2     2356.47     2167.39     99.09 o 
  -1   5   2      672.22      514.68     48.84 o 
   0   5   2     1828.90     1664.05     83.86 o 
   1   5   2     3555.49     3461.07    121.29 o 
   2   5   2     2389.59     2212.36     82.42 o 
   3   5   2      217.64      231.22     39.52 o 
   4   5   2      822.05      803.07     69.72 o 
   5   5   2     1281.79     1414.31    142.69 o 
   6   5   2      472.95      448.73     92.65 o 
   7   5   2      479.27      562.69    113.64 o 
   8   5   2        6.11       -4.20     44.55 o 
   9   5   2      158.64      220.49    103.95 o 
  10   5   2      226.78      423.87    143.01 o 
  11   5   2       22.81        8.07     73.60 o 
  -9   6   2       16.04        5.17     38.74 o 
  -8   6   2      246.61      291.84    102.98 o 
  -7   6   2       21.80       56.82     47.13 o 
  -6   6   2      338.27      443.57     97.17 o 
  -5   6   2     1013.26      999.56     83.53 o 
  -4   6   2      192.54      234.33     45.18 o 
  -3   6   2     2619.87     2448.60    188.05 o 
  -2   6   2     2127.21     2249.74    154.31 o 
  -1   6   2      172.84      188.99     35.20 o 
   0   6   2     2201.50     2122.64    103.04 o 
   1   6   2     4409.21     4515.68    150.98 o 
   2   6   2      108.54       88.25     23.62 o 
   3   6   2      531.72      415.09     50.62 o 
   4   6   2        5.00        4.65     15.05 o 
   5   6   2     2539.26     2556.52    137.53 o 
   6   6   2     2554.83     2853.80    225.66 o 
   7   6   2       86.49       71.67     59.08 o 
   8   6   2      149.43      243.09     99.11 o 
   9   6   2      378.73      423.55    134.62 o 
  10   6   2        0.69        8.07     64.24 o 
  -9   7   2      251.52        4.20     47.46 o 
  -8   7   2       46.88      -14.53     30.35 o 
  -7   7   2      234.27      353.50    114.28 o 
  -6   7   2       36.04       91.68     56.49 o 
  -5   7   2      153.97      117.25     41.12 o 
  -4   7   2     2250.52     2324.03    129.54 o 
  -3   7   2     1521.71     1529.34    101.12 o 
  -2   7   2     1672.34     1620.26    101.24 o 
  -1   7   2     2055.24     1924.58    107.79 o 
   0   7   2      178.43      171.51     39.93 o 
   1   7   2      148.69      136.24     43.74 o 
   2   7   2      169.97      162.41     38.65 o 
   3   7   2       85.14       57.50     21.35 o 
   4   7   2     2053.00     2078.45    123.39 o 
   5   7   2      557.63      518.17     67.37 o 
   6   7   2       41.12       74.78     36.99 o 
   7   7   2      228.84      295.71     99.75 o 
   8   7   2      106.13       88.45     71.99 o 
   9   7   2       99.69      123.32     89.10 o 
  10   7   2      138.68      286.67    129.13 o 
  -8   8   2       81.54      132.04     80.06 o 
  -7   8   2       28.10       36.48     47.78 o 
  -6   8   2        8.74       41.64     47.13 o 
  -5   8   2      711.56      884.87    135.91 o 
  -4   8   2      565.96      554.02     69.73 o 
  -3   8   2      145.37      114.27     38.34 o 
  -2   8   2     2903.78     2889.78    144.43 o 
  -1   8   2        0.50       -1.48     14.02 o 
   0   8   2     1860.02     1774.79    110.01 o 
   1   8   2     1657.42     1715.19    108.78 o 
   2   8   2      134.32      160.26     34.27 o 
   3   8   2      768.09      891.78     67.02 o 
   4   8   2       17.43       34.21     22.87 o 
   5   8   2     1286.63     1386.53    121.38 o 
   6   8   2      320.20      382.29     68.78 o 
   7   8   2      224.45      225.98     95.56 o 
   8   8   2      361.58      398.05    129.78 o 
   9   8   2      323.30      494.25    151.73 o 
  10   8   2       22.25       30.35     77.48 o 
  -7   9   2      137.83      194.99     84.58 o 
  -6   9   2      218.14      354.14    114.28 o 
  -5   9   2       16.21       16.14     29.70 o 
  -4   9   2      194.00      319.99     67.11 o 
  -3   9   2      135.25      138.72     42.47 o 
  -2   9   2      152.29      214.59     51.10 o 
  -1   9   2     1048.77     1153.76     96.67 o 
   0   9   2       13.36       30.24     23.88 o 
   1   9   2      733.71      755.84     78.08 o 
   2   9   2     1094.69     1245.54    105.10 o 
   3   9   2       10.38       -0.18     13.27 o 
   4   9   2      624.98      776.23     86.62 o 
   5   9   2      376.50      427.92     66.98 o 
   6   9   2      254.72      308.23     69.03 o 
   7   9   2      651.26      814.49    145.92 o 
   8   9   2       89.93      134.62     84.90 o 
   9   9   2      199.56      375.13    143.98 o 
  -7  10   2       59.97      143.66     85.23 o 
  -6  10   2       99.60       90.07     62.31 o 
  -5  10   2      230.62      277.95     93.62 o 
  -4  10   2       41.89       21.81     29.88 o 
  -3  10   2     1289.19     1440.21    119.35 o 
  -2  10   2       51.25       68.33     33.29 o 
  -1  10   2       47.54       69.64     33.92 o 
   0  10   2      442.11      677.17     79.21 o 
   1  10   2      102.21      167.02     46.95 o 
   2  10   2      591.99      546.88     60.53 o 
   3  10   2       92.56      143.42     37.63 o 
   4  10   2      285.16      377.03     69.77 o 
   5  10   2      119.77      167.81     53.29 o 
   6  10   2      633.99      712.63     93.14 o 
   7  10   2        0.18       -1.05     31.87 o 
   8  10   2       54.84       40.03     69.41 o 
   9  10   2      152.48      268.27    125.26 o 
  -6  11   2       85.48       47.13     51.65 o 
  -5  11   2       21.98        0.00     34.54 o 
  -4  11   2      254.99      283.51     71.89 o 
  -3  11   2       40.70       24.67     28.06 o 
  -2  11   2        3.61       -4.47     23.59 o 
  -1  11   2      426.24      524.75     74.22 o 
   0  11   2       27.69       38.07     30.49 o 
   1  11   2      771.87      975.12     99.63 o 
   2  11   2      538.97      588.91     66.51 o 
   3  11   2        2.18       15.12     21.45 o 
   4  11   2      198.84      197.02     57.96 o 
   5  11   2      560.91      816.26     99.70 o 
   6  11   2       58.98       73.91     41.72 o 
   7  11   2      222.25      279.65     75.24 o 
   8  11   2       55.37       62.95     93.30 o 
  -5  12   2      104.80      126.23     74.57 o 
  -4  12   2       24.01       44.87     57.79 o 
  -3  12   2      177.15      261.11     71.98 o 
  -2  12   2      439.71      480.31     79.42 o 
  -1  12   2      728.93      666.06     90.26 o 
   0  12   2      444.22      663.58     87.58 o 
   1  12   2      162.66      236.83     62.67 o 
   2  12   2      101.41      134.15     43.75 o 
   3  12   2      468.21      554.07     68.73 o 
   4  12   2       26.13       18.21     31.84 o 
   5  12   2      131.11      112.68     63.76 o 
   6  12   2      190.50      206.29    106.86 o 
   7  12   2       17.84        0.03     37.68 o 
   8  12   2      166.82      102.34    101.69 o 
  -4  13   2       68.00      112.67     74.57 o 
  -3  13   2      168.15      212.72     68.89 o 
  -2  13   2       96.96      120.82     54.90 o 
  -1  13   2      171.09      240.49     68.30 o 
   0  13   2      315.90      322.89     79.52 o 
   1  13   2      206.54      255.68    108.79 o 
   2  13   2      463.18      533.35     75.89 o 
   3  13   2        1.43      -12.86     31.38 o 
   4  13   2       17.67       14.18     38.90 o 
   5  13   2      242.93       78.37    197.09 o 
   6  13   2       73.24       20.95     35.94 o 
   7  13   2      324.89      516.47    114.49 o 
  -3  14   2      108.65      131.71     99.43 o 
  -2  14   2       98.60      152.37    101.69 o 
  -1  14   2        1.48      -17.76     54.88 o 
   0  14   2       17.41       62.95     79.74 o 
   1  14   2        1.16       -5.25     35.24 o 
   2  14   2        2.18        6.00     36.28 o 
   3  14   2       67.54       63.87     55.69 o 
   4  14   2       34.30       32.34     35.17 o 
   5  14   2       10.37       -9.38     33.80 o 
   0  15   2       64.30      101.05     92.65 o 
   1  15   2       41.95       66.50     81.03 o 
   2  15   2        2.33       26.15     65.53 o 
   3  15   2        6.28       -7.43     69.09 o 
  -3 -14   3       64.51       18.40     45.84 o 
  -2 -14   3        6.12      -39.39     40.68 o 
  -1 -14   3       29.93       26.47     39.71 o 
   0 -14   3      243.41      426.46    150.76 o 
   1 -14   3        1.66       39.06     69.41 o 
  -5 -13   3        2.98       14.85     49.07 o 
  -4 -13   3       45.00      -23.24     34.87 o 
  -3 -13   3        7.01       -0.97     37.77 o 
  -2 -13   3      331.22        9.04     29.38 o 
  -1 -13   3      177.45      -28.09     28.09 o 
   0 -13   3       16.08       14.53     58.75 o 
   1 -13   3      252.69      371.58    142.69 o 
   2 -13   3       94.33      152.70    104.92 o 
   3 -13   3        0.12       21.95     65.21 o 
  -6 -12   3      116.58      132.68     69.41 o 
  -5 -12   3      228.97      344.13    113.64 o 
  -4 -12   3        0.59       -9.04     32.93 o 
  -3 -12   3      866.04     1062.43    168.84 o 
  -2 -12   3      136.55      150.44     79.42 o 
  -1 -12   3       43.97       59.72     48.75 o 
   0 -12   3      534.30      825.15    158.19 o 
   1 -12   3      594.16      855.82    161.74 o 
   2 -12   3       16.07       15.50     51.01 o 
   3 -12   3      209.15      285.06    116.22 o 
   4 -12   3       11.99       74.90     81.35 o 
   5 -12   3       84.00       84.26     90.07 o 
  -7 -11   3       53.40       94.91     74.25 o 
  -6 -11   3      367.13      465.84    112.99 o 
  -5 -11   3       25.03       -3.55     38.09 o 
  -4 -11   3      203.99      241.80     93.94 o 
  -3 -11   3      326.52      341.55    110.41 o 
  -2 -11   3      400.14      361.89    115.57 o 
  -1 -11   3      284.88      375.45    114.28 o 
   0 -11   3       11.73        2.91     44.23 o 
   1 -11   3      316.84      305.72    109.12 o 
   2 -11   3      166.71      216.94     93.94 o 
   3 -11   3       43.58       46.81     57.46 o 
   4 -11   3      238.69      345.75    119.77 o 
   5 -11   3       45.10       76.19     79.09 o 
   6 -11   3        5.82       28.09     74.25 o 
  -7 -10   3        4.50       28.73     43.90 o 
  -6 -10   3       31.67      108.15     62.95 o 
  -5 -10   3      301.85      425.49    101.05 o 
  -4 -10   3       72.78       94.59     57.14 o 
  -3 -10   3        5.75        1.29     28.41 o 
  -2 -10   3      172.62      275.37     93.30 o 
  -1 -10   3        6.95       31.96     33.57 o 
   0 -10   3      133.17      152.37     75.54 o 
   1 -10   3      271.02      231.79     90.07 o 
   2 -10   3      259.49      267.95     98.14 o 
   3 -10   3      295.88      342.20    116.22 o 
   4 -10   3      165.11      246.64    101.05 o 
   5 -10   3       62.24      268.27    110.08 o 
   6 -10   3      158.82      385.78    132.68 o 
  -8  -9   3       22.52       58.84     54.99 o 
  -7  -9   3      553.78      718.52     78.62 o 
  -6  -9   3      243.22      298.89     57.24 o 
  -5  -9   3        1.25       14.96     22.54 o 
  -4  -9   3       57.21      122.33     35.05 o 
  -3  -9   3      132.72      122.41     31.85 o 
  -2  -9   3       59.00       79.98     26.09 o 
  -1  -9   3      129.28      188.88     31.37 o 
   0  -9   3      556.60      525.56    104.27 o 
   1  -9   3     1222.55     1440.78    172.07 o 
   2  -9   3      685.98      805.13    132.36 o 
   3  -9   3      200.44      262.14     93.62 o 
   4  -9   3      737.08      953.31    148.18 o 
   5  -9   3      571.66      908.76    151.08 o 
   6  -9   3       41.93       57.14     66.50 o 
  -9  -8   3        2.28       62.63     78.45 o 
  -8  -8   3       57.50      108.82     58.18 o 
  -7  -8   3      118.82      121.48     54.77 o 
  -6  -8   3       17.40       13.50     22.44 o 
  -5  -8   3     1166.78     1131.17     82.07 o 
  -4  -8   3        0.40      -11.85     15.18 o 
  -3  -8   3     1033.70     1057.16     90.30 o 
  -2  -8   3     4145.47     4126.91    128.32 o 
  -1  -8   3       48.44       34.57     16.34 o 
   0  -8   3     1119.85     1094.12     79.91 o 
   1  -8   3       99.95      121.61     34.60 o 
   2  -8   3      902.97     1052.96     84.93 o 
   3  -8   3     1152.40     1333.12     99.78 o 
   4  -8   3       32.00       50.44     27.68 o 
   5  -8   3      747.67      992.82     96.29 o 
   6  -8   3      165.13      238.47     63.23 o 
   7  -8   3        0.13       -8.53     26.93 o 
  -9  -7   3      140.59      199.83    109.12 o 
  -8  -7   3       87.46      115.88     55.56 o 
  -7  -7   3      133.12      194.44     60.49 o 
  -6  -7   3      559.38      650.21     65.95 o 
  -5  -7   3      248.83      215.78     42.66 o 
  -4  -7   3      843.77      902.72     66.21 o 
  -3  -7   3        5.14        3.35     13.30 o 
  -2  -7   3     1507.87     1464.47     73.22 o 
  -1  -7   3     3097.40     2991.15     98.84 o 
   0  -7   3      121.57       93.35     27.35 o 
   1  -7   3     1488.35     1655.57     93.02 o 
   2  -7   3     1804.01     2042.13    108.49 o 
   3  -7   3        0.38       13.13     19.05 o 
   4  -7   3      321.78      357.81     55.59 o 
   5  -7   3      748.56      868.17     87.63 o 
   6  -7   3       90.59      102.83     44.87 o 
   7  -7   3      125.80      222.17     59.80 o 
   8  -7   3        7.75       16.79     44.87 o 
   9  -7   3        8.69        0.32     42.29 o 
 -10  -6   3       85.05      108.79     98.46 o 
  -9  -6   3        5.78       46.49     74.90 o 
  -8  -6   3      491.82      625.13     96.43 o 
  -7  -6   3      310.92      378.18     79.88 o 
  -6  -6   3       73.68       94.66     31.93 o 
  -5  -6   3      365.87      389.99     47.08 o 
  -4  -6   3      397.55      436.95     45.21 o 
  -3  -6   3      984.45      967.53     61.04 o 
  -2  -6   3      333.60      287.83     32.73 o 
  -1  -6   3       19.65       21.00     12.27 o 
   0  -6   3      501.34      501.21     45.87 o 
   1  -6   3     1505.39     1437.15     79.77 o 
   2  -6   3     1557.54     1740.44     93.13 o 
   3  -6   3      794.94      860.12     71.81 o 
   4  -6   3       23.12       28.19     19.97 o 
   5  -6   3       15.19       -7.27     18.10 o 
   6  -6   3      304.39      439.70     70.22 o 
   7  -6   3        0.82       -4.32     21.71 o 
   8  -6   3       89.04       89.42     61.01 o 
   9  -6   3      180.44      369.64    117.83 o 
 -10  -5   3       82.86      162.06    107.50 o 
  -9  -5   3      390.32      359.95    126.23 o 
  -8  -5   3      111.66      133.39     62.47 o 
  -7  -5   3      345.41      464.75     76.73 o 
  -6  -5   3      100.16      122.71     32.72 o 
  -5  -5   3      158.85      152.42     34.48 o 
  -4  -5   3      493.20      512.30     46.37 o 
  -3  -5   3      631.97      618.65     46.86 o 
  -2  -5   3     1909.43     1917.77     74.57 o 
  -1  -5   3     4184.11     4285.81    101.64 o 
   0  -5   3        5.13        6.13      9.13 o 
   1  -5   3       44.81       76.71     21.66 o 
   2  -5   3     1566.29     1520.87     80.64 o 
   3  -5   3      359.86      361.71     44.74 o 
   4  -5   3      814.24      855.01     73.92 o 
   5  -5   3      343.84      341.76     52.60 o 
   6  -5   3       95.29      117.32     39.71 o 
   7  -5   3      404.40      506.98     72.21 o 
   8  -5   3      467.25      517.17    112.67 o 
   9  -5   3        0.17      -26.15     36.16 o 
  10  -5   3      133.70      194.67    103.95 o 
 -10  -4   3       29.38       84.58     83.29 o 
  -9  -4   3        0.46       37.13     58.75 o 
  -8  -4   3      541.54      641.42     93.92 o 
  -7  -4   3      479.52      610.95     83.27 o 
  -6  -4   3       69.45       92.03     41.27 o 
  -5  -4   3      756.19      795.98     58.35 o 
  -4  -4   3      857.23      905.20     60.42 o 
  -3  -4   3     2545.14     2448.71     86.50 o 
  -2  -4   3      157.83      183.08     26.37 o 
  -1  -4   3     1878.18     2095.79     83.09 o 
   0  -4   3      211.99      188.53     52.30 o 
   1  -4   3      931.67      850.21     48.59 o 
   2  -4   3      761.94      833.26     56.61 o 
   3  -4   3     1500.39     1497.02     82.79 o 
   4  -4   3       91.19       81.70     28.19 o 
   5  -4   3      175.20      228.48     48.52 o 
   6  -4   3      490.66      573.27     68.99 o 
   7  -4   3      202.65      163.92     46.79 o 
   8  -4   3      642.16      875.51    139.46 o 
   9  -4   3      182.80      290.55    102.01 o 
  10  -4   3       47.09       94.59     73.93 o 
 -10  -3   3       14.96        9.68     63.60 o 
  -9  -3   3      455.94      621.77    139.14 o 
  -8  -3   3      369.95      471.52     93.52 o 
  -7  -3   3       70.46      110.52     47.11 o 
  -6  -3   3      281.98      326.96     66.68 o 
  -5  -3   3       54.99       54.51     20.80 o 
  -4  -3   3      211.96      154.57     26.79 o 
  -3  -3   3     1749.20     1655.56     67.51 o 
  -2  -3   3        5.45        4.94      8.36 o 
  -1  -3   3      216.40      157.49     18.70 o 
   0  -3   3      726.46      743.68     25.91 o 
   1  -3   3       20.30       10.02      7.82 o 
   2  -3   3     6070.31     6355.95    265.53 o 
   3  -3   3       53.27       75.88     22.96 o 
   4  -3   3     1571.17     1703.36     93.36 o 
   5  -3   3      939.02     1070.36     81.15 o 
   6  -3   3       44.29       74.28     39.06 o 
   7  -3   3      980.17     1123.38    124.77 o 
   8  -3   3       94.08      145.69     47.25 o 
   9  -3   3       86.08      123.00     61.01 o 
  10  -3   3       23.23      -26.15     35.19 o 
 -10  -2   3        3.06      -12.27     54.56 o 
  -9  -2   3       32.34       43.90     64.89 o 
  -8  -2   3       30.15        8.09     31.71 o 
  -7  -2   3      342.82      380.88     70.55 o 
  -6  -2   3      295.76      349.94     64.17 o 
  -5  -2   3        2.84       13.27     17.12 o 
  -4  -2   3      371.08      316.93     31.66 o 
  -3  -2   3       63.31       90.76     19.75 o 
  -2  -2   3     5656.03     5515.78    102.94 o 
  -1  -2   3     1107.09     1128.63     40.68 o 
   0  -2   3    11395.50    10903.84    244.70 o 
   1  -2   3       71.10      101.26     16.30 o 
   2  -2   3      455.18      404.86     40.35 o 
   3  -2   3     4684.21     4489.13    128.79 o 
   4  -2   3      843.29      756.87     60.47 o 
   5  -2   3      923.66      982.80     75.56 o 
   6  -2   3     1481.50     1647.81    150.28 o 
   7  -2   3       58.11      101.97     35.71 o 
   8  -2   3      156.28      206.36     53.75 o 
   9  -2   3      171.44      226.95     88.78 o 
  10  -2   3        0.72       -6.13     32.93 o 
 -10  -1   3      173.69      191.11     98.46 o 
  -9  -1   3        2.00        4.84     46.49 o 
  -8  -1   3        6.44       45.20     53.59 o 
  -7  -1   3      234.64      173.52     51.93 o 
  -6  -1   3      771.78      770.99     82.51 o 
  -5  -1   3      105.22      134.72     39.14 o 
  -4  -1   3      323.07      289.13     46.97 o 
  -3  -1   3     5274.33     5469.07    128.43 o 
  -2  -1   3      374.88      417.85     26.48 o 
  -1  -1   3     1518.08     1452.78     43.41 o 
   0  -1   3      178.05      164.40     13.10 o 
   1  -1   3    15367.22    14781.93    167.39 o 
   2  -1   3    13069.71    13129.91    180.33 o 
   3  -1   3     2256.80     2326.46     90.25 o 
   4  -1   3     2292.94     2239.94    127.52 o 
   5  -1   3     2472.13     2521.29    117.65 o 
   6  -1   3       22.39        9.75     17.99 o 
   7  -1   3       95.27      105.08     37.38 o 
   8  -1   3       18.86       -6.02     22.57 o 
   9  -1   3        9.07       49.72     42.61 o 
  10  -1   3       49.41       -0.65     31.96 o 
  11  -1   3       97.00       -2.26     35.83 o 
 -10   0   3      149.91      327.99    131.39 o 
  -9   0   3        1.26       -1.29     40.35 o 
  -8   0   3      590.57      541.06    120.09 o 
  -7   0   3      135.12      144.34     47.20 o 
  -6   0   3       39.49       30.08     22.94 o 
  -5   0   3      234.85      248.93     27.89 o 
  -4   0   3       29.28        8.99     14.45 o 
  -3   0   3       73.91       63.05     22.47 o 
  -2   0   3     5823.44     5807.10    157.45 o 
  -1   0   3     1786.69     1736.86     62.15 o 
   0   0   3     3709.60     3625.39     68.89 o 
   1   0   3     4767.42     4680.36    109.44 o 
   2   0   3     1372.47     1358.14     77.16 o 
   3   0   3      119.13      139.78     39.06 o 
   4   0   3        8.97       -4.52     26.47 o 
   5   0   3      670.88      749.93     93.94 o 
   6   0   3     1773.89     1731.83    106.47 o 
   7   0   3      818.11      928.41     85.18 o 
   8   0   3        1.45       15.90     23.97 o 
   9   0   3      154.71      119.77     62.31 o 
  10   0   3       23.03       72.96     55.20 o 
  11   0   3       44.19      -14.20     31.96 o 
 -10   1   3        0.04      -14.53     48.42 o 
  -9   1   3      212.55      225.66    106.53 o 
  -8   1   3     1976.42     2230.74    235.99 o 
  -7   1   3       62.19       39.06     44.23 o 
  -6   1   3      606.07      720.44     79.40 o 
  -5   1   3      344.82      334.93     28.55 o 
  -4   1   3        2.95       14.19     16.83 o 
  -3   1   3     3963.19     3740.17    129.43 o 
  -2   1   3     1949.80     1917.07     80.35 o 
  -1   1   3    12919.85    13063.64    177.11 o 
   0   1   3      262.62      216.29     30.99 o 
   1   1   3     8842.72     8896.49    180.46 o 
   2   1   3       66.42       91.68     28.09 o 
   3   1   3      588.66      563.98     63.92 o 
   4   1   3      141.09      125.58     44.55 o 
   5   1   3        3.02       -4.20     12.91 o 
   6   1   3        7.61       20.02     27.76 o 
   7   1   3      358.74      342.52     79.09 o 
   8   1   3       22.48        6.42     24.31 o 
   9   1   3       35.80       73.60     48.42 o 
  10   1   3      136.70       99.75     61.01 o 
  11   1   3        0.59      -35.19     35.19 o 
 -10   2   3      113.74      -11.62     43.90 o 
  -9   2   3       41.17      -11.30     41.64 o 
  -8   2   3       11.84       16.46     48.42 o 
  -7   2   3      200.09      201.12     84.26 o 
  -6   2   3        0.72       -4.20     23.57 o 
  -5   2   3      398.72      415.25     36.73 o 
  -4   2   3      941.36      900.11     64.51 o 
  -3   2   3     1424.31     1422.39     43.89 o 
  -2   2   3      234.65      212.50     17.42 o 
  -1   2   3     5660.50     5618.47    115.35 o 
   0   2   3      455.55      486.75     33.05 o 
   1   2   3     8029.21     8525.56    203.70 o 
   2   2   3     2264.58     2035.11    109.76 o 
   3   2   3      385.33      342.20     52.94 o 
   4   2   3       79.24       62.95     39.39 o 
   5   2   3       22.68       19.37     24.21 o 
   6   2   3      971.87      968.48    121.06 o 
   7   2   3       19.05       26.47     27.12 o 
   8   2   3        3.31       -8.39     33.25 o 
   9   2   3       54.34      133.97     72.31 o 
  10   2   3       29.30       16.14     36.80 o 
  11   2   3      136.88       28.41     42.29 o 
 -10   3   3        3.82       20.02     41.00 o 
  -9   3   3      235.64       -1.94     31.31 o 
  -8   3   3       18.50       34.54     35.51 o 
  -7   3   3      139.43      166.58     70.05 o 
  -6   3   3       16.15       20.98     28.41 o 
  -5   3   3      254.81      214.68     70.38 o 
  -4   3   3       48.86       57.88     15.90 o 
  -3   3   3      732.96      801.64     41.62 o 
  -2   3   3     1649.72     1677.10     65.52 o 
  -1   3   3       17.71       14.70      7.50 o 
   0   3   3      435.02      491.12     25.74 o 
   1   3   3       29.53       16.63     10.50 o 
   2   3   3     2891.29     2917.92     82.48 o 
   3   3   3        3.07        6.46     13.24 o 
   4   3   3      153.60      194.99     58.75 o 
   5   3   3      586.98      609.50     89.10 o 
   6   3   3      129.72      145.27     59.72 o 
   7   3   3     1056.49     1123.44    143.01 o 
   8   3   3     1005.17     1079.54    156.57 o 
   9   3   3       11.43       22.60     37.45 o 
  10   3   3       78.67        5.17     38.09 o 
  11   3   3      114.76       49.39     40.03 o 
  -9   4   3       14.43        7.10     33.25 o 
  -8   4   3       12.99       25.50     39.39 o 
  -7   4   3      340.96      305.72    100.72 o 
  -6   4   3       42.69       75.22     44.87 o 
  -5   4   3       75.59       78.45     45.52 o 
  -4   4   3      501.60      534.96     48.35 o 
  -3   4   3       92.84      123.17     22.80 o 
  -2   4   3       79.53       68.53     17.69 o 
  -1   4   3        2.22        9.26      7.47 o 
   0   4   3      802.65      862.97     36.28 o 
   1   4   3     7994.61     8212.31    173.68 o 
   2   4   3     1135.48     1077.90     74.09 o 
   3   4   3      499.56      473.31     48.72 o 
   4   4   3      412.09      392.24     70.70 o 
   5   4   3     1102.40     1200.92    129.45 o 
   6   4   3     1167.09     1229.01    143.01 o 
   7   4   3      768.25      760.91    123.64 o 
   8   4   3      607.15      751.54    130.10 o 
   9   4   3      127.81       88.78     65.21 o 
  10   4   3       12.99       11.62     43.90 o 
  11   4   3        0.40       23.57     44.23 o 
  -9   5   3        3.85       -6.46     38.42 o 
  -8   5   3       27.96       17.11     40.35 o 
  -7   5   3       66.86       60.69     49.07 o 
  -6   5   3      613.87      547.52    106.53 o 
  -5   5   3        2.14        1.29     22.60 o 
  -4   5   3      129.90      123.17     32.11 o 
  -3   5   3      131.69      145.51     32.27 o 
  -2   5   3       12.58       31.08     16.98 o 
  -1   5   3      180.94      148.88     31.80 o 
   0   5   3      134.86       94.18     25.75 o 
   1   5   3      341.61      290.32     37.99 o 
   2   5   3     6887.22     6814.30    147.34 o 
   3   5   3      247.06      307.02     42.54 o 
   4   5   3      562.91      583.47     60.95 o 
   5   5   3      873.65      861.63    112.34 o 
   6   5   3       17.94       28.41     39.39 o 
   7   5   3      191.53      195.31     82.97 o 
   8   5   3        8.92      -20.02     41.32 o 
   9   5   3       39.10       48.75     61.66 o 
  10   5   3        0.45       25.83     57.14 o 
  11   5   3       45.39       62.63     81.68 o 
  -9   6   3       63.18       67.79     49.72 o 
  -8   6   3        0.16      -15.50     28.41 o 
  -7   6   3       65.77       39.06     42.94 o 
  -6   6   3       16.23       26.79     31.64 o 
  -5   6   3        1.47        4.84     20.66 o 
  -4   6   3      411.93      451.13     54.33 o 
  -3   6   3       18.57       18.51     18.22 o 
  -2   6   3      494.66      491.82     52.61 o 
  -1   6   3      520.48      470.58     50.62 o 
   0   6   3      339.31      373.95     46.26 o 
   1   6   3     1818.45     1786.83     97.24 o 
   2   6   3       44.33       51.98     32.61 o 
   3   6   3      663.66      668.53     52.96 o 
   4   6   3      198.25      222.87     48.35 o 
   5   6   3       40.88       37.45     39.06 o 
   6   6   3       42.29       61.34     50.04 o 
   7   6   3       68.87       70.70     59.08 o 
   8   6   3        1.45       23.89     49.39 o 
   9   6   3       16.93      -19.05     50.04 o 
  10   6   3       24.16       67.15     78.77 o 
  11   6   3        0.12      -14.85     65.21 o 
  -8   7   3       18.47       -9.04     31.64 o 
  -7   7   3        3.11       44.55     40.68 o 
  -6   7   3      125.60      168.52     70.70 o 
  -5   7   3      322.89      480.69     99.75 o 
  -4   7   3      343.29      404.73     56.21 o 
  -3   7   3      339.25      290.53     50.26 o 
  -2   7   3       61.65       84.22     29.42 o 
  -1   7   3        3.57        9.00     16.00 o 
   0   7   3       10.64        9.95     14.74 o 
   1   7   3       63.52       45.26     21.65 o 
   2   7   3     1193.28     1071.79     83.31 o 
   3   7   3      104.63      130.84     31.83 o 
   4   7   3       95.26       79.61     30.52 o 
   5   7   3      605.90      612.29     87.49 o 
   6   7   3     1224.19     1426.25    168.19 o 
   7   7   3       99.99       71.99     55.20 o 
   8   7   3      132.04      204.03     93.94 o 
   9   7   3        9.94        7.75     59.40 o 
  10   7   3       26.60       50.68     83.94 o 
  -8   8   3       15.80        3.87     36.80 o 
  -7   8   3        1.33       21.95     41.32 o 
  -6   8   3       98.27      131.07     67.47 o 
  -5   8   3       10.60      -12.27     28.09 o 
  -4   8   3       46.21       98.03     36.99 o 
  -3   8   3       83.21       84.41     33.44 o 
  -2   8   3       14.76       15.57     17.78 o 
  -1   8   3      570.64      658.34     69.34 o 
   0   8   3        4.23      -13.03     13.03 o 
   1   8   3        2.47       12.90     16.73 o 
   2   8   3      111.25      132.42     39.24 o 
   3   8   3      314.80      356.63     45.73 o 
   4   8   3       20.96       10.07     17.35 o 
   5   8   3        4.69       -9.74     23.24 o 
   6   8   3        1.12       27.05     27.92 o 
   7   8   3       60.03       78.45     64.57 o 
   8   8   3        0.64      -32.28     47.13 o 
   9   8   3      149.81      185.95     94.91 o 
  10   8   3      146.26      193.05    112.02 o 
  -7   9   3       21.32       52.30     46.49 o 
  -6   9   3        5.41       46.81     39.39 o 
  -5   9   3      224.33      145.92     74.25 o 
  -4   9   3       11.21       37.26     26.12 o 
  -3   9   3       33.36       16.42     27.12 o 
  -2   9   3      892.04      853.15    111.86 o 
  -1   9   3      244.54      262.90     56.86 o 
   0   9   3      193.37      210.02     50.15 o 
   1   9   3       29.51       28.30     20.85 o 
   2   9   3       44.01       43.58     38.09 o 
   3   9   3       78.78      113.42     32.83 o 
   4   9   3      239.54      261.99     61.35 o 
   5   9   3        6.54        9.03     17.86 o 
   6   9   3       29.91       47.42     31.07 o 
   7   9   3       83.42      190.79     96.20 o 
   8   9   3       76.26      168.84     91.36 o 
   9   9   3      172.47      267.95    120.41 o 
  10   9   3        9.99        0.32     68.44 o 
  -7  10   3        6.17       -0.32     40.68 o 
  -6  10   3       75.08       78.45     49.39 o 
  -5  10   3        0.03       17.11     35.19 o 
  -4  10   3       47.49       66.42     38.80 o 
  -3  10   3      441.94      467.46     69.96 o 
  -2  10   3      389.22      396.28     63.74 o 
  -1  10   3      142.01      140.78     45.56 o 
   0  10   3       72.73       93.52     39.71 o 
   1  10   3       58.01       76.04     35.03 o 
   2  10   3       46.42       14.06     29.69 o 
   3  10   3        4.37       14.34     22.55 o 
   4  10   3        1.46       18.40     20.93 o 
   5  10   3      533.17      563.93     81.89 o 
   6  10   3       11.17       24.75     29.67 o 
   7  10   3      183.43      139.78     87.16 o 
   8  10   3        0.26      -21.63     52.94 o 
   9  10   3       43.97       38.74     73.93 o 
  -6  11   3       13.93      -34.54     35.51 o 
  -5  11   3       74.81       35.51     53.59 o 
  -4  11   3       33.51        8.72     39.39 o 
  -3  11   3        3.61       21.29     28.93 o 
  -2  11   3      278.98      374.99     70.83 o 
  -1  11   3      186.07      263.18     63.80 o 
   0  11   3      717.04      849.43    113.64 o 
   1  11   3       35.85       61.20     31.17 o 
   2  11   3       61.43       29.89     27.93 o 
   3  11   3      518.80      578.15     68.67 o 
   4  11   3      130.98      132.24     51.02 o 
   5  11   3      121.87      119.18     50.04 o 
   6  11   3      307.11      370.79     83.38 o 
   7  11   3        6.33      -19.85     30.59 o 
   8  11   3        3.34       23.57     75.54 o 
   9  11   3       84.00      205.96    116.86 o 
  -5  12   3       30.90        0.65     41.97 o 
  -4  12   3       37.25       51.65     55.20 o 
  -3  12   3      197.29      256.16     72.07 o 
  -2  12   3      110.68      128.29     51.82 o 
  -1  12   3        9.58        8.79     32.45 o 
   0  12   3      177.77      200.03     58.63 o 
   1  12   3      143.96      198.17     57.75 o 
   2  12   3      293.42      274.59     56.27 o 
   3  12   3       79.27       94.13     39.23 o 
   4  12   3      215.35      192.93     63.02 o 
   5  12   3      190.98      240.33     70.40 o 
   6  12   3        8.89      -21.88     36.64 o 
   7  12   3       11.20      -29.20     29.20 o 
   8  12   3       27.71      -14.53     73.60 o 
  -4  13   3       51.21       90.71     68.44 o 
  -3  13   3       84.72      200.97     67.88 o 
  -2  13   3       76.30      143.98     58.79 o 
  -1  13   3       59.21       94.41     45.44 o 
   0  13   3      136.70      107.86     50.06 o 
   1  13   3      217.34      332.33     79.38 o 
   2  13   3        1.03      -21.45     24.70 o 
   3  13   3       29.41       10.97     31.40 o 
   4  13   3        9.01       40.31     34.94 o 
   5  13   3        4.19      -13.00     28.89 o 
   6  13   3       93.36       33.01     48.26 o 
   7  13   3       11.71       10.99     34.08 o 
  -2  14   3       32.59       10.57     38.28 o 
  -1  14   3       79.08      186.11     66.51 o 
   0  14   3       17.53        5.59     33.76 o 
   1  14   3      106.55       65.53     73.28 o 
   2  14   3        1.05       21.66     38.50 o 
   3  14   3       33.08       41.50     42.76 o 
   4  14   3        3.71      -25.15     31.83 o 
   5  14   3        1.14       -9.28     31.06 o 
   6  14   3       50.87        5.64     35.23 o 
   0  15   3       19.10        6.13     64.57 o 
   1  15   3        4.42       14.00     53.83 o 
   2  15   3       77.25       74.56     54.78 o 
   3  15   3       60.93        7.73     51.44 o 
  -2 -14   4       65.56      -13.24     42.94 o 
  -1 -14   4       46.91        2.58     48.10 o 
   0 -14   4       10.64      -19.69     52.62 o 
  -4 -13   4        0.64      -11.62     38.42 o 
  -3 -13   4      101.18        9.36     37.77 o 
  -2 -13   4        4.85      -13.56     30.02 o 
  -1 -13   4       60.14      -14.20     32.93 o 
   0 -13   4       62.10      163.67    100.40 o 
   1 -13   4       37.18       20.98     61.98 o 
   2 -13   4       51.63       82.00     82.32 o 
   3 -13   4        6.12      -14.20     67.15 o 
  -6 -12   4        0.69      -26.47     45.84 o 
  -5 -12   4       26.99       65.86     49.39 o 
  -4 -12   4      241.74      243.09     96.20 o 
  -3 -12   4       45.99       50.36     45.52 o 
  -2 -12   4      319.47      297.97    103.30 o 
  -1 -12   4        7.90       26.47     44.55 o 
   0 -12   4       21.63       25.83     63.27 o 
   1 -12   4        1.72       -9.04     44.87 o 
   2 -12   4      211.88      261.81    110.73 o 
   3 -12   4        2.78        7.75     63.27 o 
   4 -12   4       27.50       44.23     79.09 o 
   5 -12   4        1.90        0.65     71.99 o 
  -6 -11   4      143.29      195.96     88.13 o 
  -5 -11   4       74.91      110.08     62.63 o 
  -4 -11   4        0.30       15.82     37.45 o 
  -3 -11   4       22.31       46.16     49.07 o 
  -2 -11   4      190.74      224.37     86.20 o 
  -1 -11   4      314.04      286.35    102.01 o 
   0 -11   4      208.00      167.55     77.48 o 
   1 -11   4       17.78        5.17     44.87 o 
   2 -11   4       19.89       55.85     61.66 o 
   3 -11   4       12.74       64.24     61.98 o 
   4 -11   4       30.44       52.62     59.72 o 
   5 -11   4       39.73       16.14     73.28 o 
   6 -11   4       27.84       82.97     90.07 o 
  -6 -10   4       36.13       65.53     52.30 o 
  -5 -10   4        0.32       -5.81     37.45 o 
  -4 -10   4       94.56      118.80     67.15 o 
  -3 -10   4       90.38      166.58     73.60 o 
  -2 -10   4       15.07       17.43     32.61 o 
  -1 -10   4       11.53        6.78     28.09 o 
   0 -10   4       92.74      111.05     65.86 o 
   1 -10   4      322.75      459.06    129.78 o 
   2 -10   4       50.96       51.33     50.36 o 
   3 -10   4       64.74       49.39     61.34 o 
   4 -10   4        1.02       49.07     56.82 o 
   5 -10   4       69.53      110.41     78.45 o 
   6 -10   4        7.77      -35.51     54.88 o 
   7 -10   4       31.46       98.79     89.10 o 
  -8  -9   4       38.02      140.75     97.82 o 
  -7  -9   4        0.58      -14.85     59.40 o 
  -6  -9   4      220.73      265.83     73.77 o 
  -5  -9   4       65.75       98.67     40.25 o 
  -4  -9   4        1.29       19.57     24.72 o 
  -3  -9   4       35.01       22.03     23.73 o 
  -2  -9   4       43.22       28.57     23.17 o 
  -1  -9   4        0.05        5.84     17.70 o 
   0  -9   4       17.69       -4.08     23.57 o 
   1  -9   4       35.58       37.45     49.72 o 
   2  -9   4       23.51       -5.49     41.00 o 
   3  -9   4      391.72      466.81    109.76 o 
   4  -9   4      108.14      132.36     78.12 o 
   5  -9   4      125.34      230.18     98.46 o 
   6  -9   4       44.95       84.90     74.25 o 
   7  -9   4        7.57       25.18     63.92 o 
  -9  -8   4        1.77      -21.95     53.53 o 
  -8  -8   4        6.46      -14.00     41.96 o 
  -7  -8   4        5.21       10.06     36.58 o 
  -6  -8   4      211.88      253.70     51.68 o 
  -5  -8   4       78.35       73.80     31.35 o 
  -4  -8   4        9.01       22.57     19.98 o 
  -3  -8   4       16.83       13.33     18.71 o 
  -2  -8   4       96.56      103.81     28.21 o 
  -1  -8   4     2262.44     2373.80     94.73 o 
   0  -8   4       30.93       25.25     17.19 o 
   1  -8   4      276.76      268.27     89.75 o 
   2  -8   4       49.29       39.39     45.20 o 
   3  -8   4        3.18        8.07     35.19 o 
   4  -8   4       23.12      -18.72     36.16 o 
   5  -8   4      231.68      147.86     77.16 o 
   6  -8   4       36.21       15.50     53.27 o 
   7  -8   4       43.54       53.27     65.86 o 
  -9  -7   4       51.56       60.43     58.00 o 
  -8  -7   4       15.50       10.58     35.68 o 
  -7  -7   4       17.02       11.58     33.46 o 
  -6  -7   4        0.31        2.30     19.82 o 
  -5  -7   4       69.04      108.32     33.90 o 
  -4  -7   4      239.72      300.08     46.13 o 
  -3  -7   4     1039.12      987.38     68.47 o 
  -2  -7   4     2665.27     2714.94    100.30 o 
  -1  -7   4       85.06       96.49     24.25 o 
   0  -7   4      327.74      281.08     30.51 o 
   1  -7   4      226.70      216.28     36.10 o 
   2  -7   4      377.01      370.58     47.54 o 
   3  -7   4      284.64      276.29     47.12 o 
   4  -7   4      207.72      347.54     55.77 o 
   5  -7   4       86.08       99.28     38.76 o 
   6  -7   4      386.39      429.73     67.88 o 
   7  -7   4       10.30       13.60     30.27 o 
  -9  -6   4       78.66      118.66     61.59 o 
  -8  -6   4        0.26       24.86     39.72 o 
  -7  -6   4      137.08      211.44     63.98 o 
  -6  -6   4       30.54       37.19     23.71 o 
  -5  -6   4        2.07      -10.37     15.66 o 
  -4  -6   4       22.35       48.82     23.66 o 
  -3  -6   4       17.88       24.50     15.39 o 
  -2  -6   4      597.36      578.90     45.42 o 
  -1  -6   4       46.73       43.54     16.50 o 
   0  -6   4      894.61      795.23     42.22 o 
   1  -6   4       77.43       44.86     17.21 o 
   2  -6   4     1019.41     1184.47     74.77 o 
   3  -6   4       56.99       61.05     24.74 o 
   4  -6   4       30.76       44.38     24.64 o 
   5  -6   4       22.70       68.51     30.69 o 
   6  -6   4       32.37       63.08     32.23 o 
   7  -6   4       15.07        3.05     26.12 o 
   8  -6   4       36.44        5.83     30.08 o 
   9  -6   4       42.17       90.07     62.95 o 
 -10  -5   4        1.20      -30.02     57.79 o 
  -9  -5   4       32.09       24.93     48.29 o 
  -8  -5   4      213.53      253.47     83.13 o 
  -7  -5   4       94.09      142.57     52.84 o 
  -6  -5   4       18.66       31.29     21.09 o 
  -5  -5   4      134.80      173.44     36.65 o 
  -4  -5   4      714.57      677.57     53.96 o 
  -3  -5   4       32.23       21.71     15.14 o 
  -2  -5   4      141.74      120.36     24.49 o 
  -1  -5   4      733.43      659.08     41.29 o 
   0  -5   4        5.24        9.37     10.19 o 
   1  -5   4      459.57      430.07     60.53 o 
   2  -5   4       30.26       25.22     14.78 o 
   3  -5   4      350.30      385.29     45.38 o 
   4  -5   4       37.31       54.31     23.66 o 
   5  -5   4      552.10      545.72     63.61 o 
   6  -5   4      107.33      187.51     49.92 o 
   7  -5   4       57.47       57.75     33.09 o 
   8  -5   4      196.60      333.25     74.31 o 
   9  -5   4       88.08       71.67     64.89 o 
  10  -5   4        0.78      -17.43     47.46 o 
 -10  -4   4       20.89       31.96     72.64 o 
  -9  -4   4       33.23       63.35     51.03 o 
  -8  -4   4      147.03      194.88     66.72 o 
  -7  -4   4       66.67      106.63     45.19 o 
  -6  -4   4       55.54       71.27     34.98 o 
  -5  -4   4      247.82      276.23     37.01 o 
  -4  -4   4      236.42      234.58     33.30 o 
  -3  -4   4     1546.99     1488.42     69.33 o 
  -2  -4   4     1419.91     1489.98     63.57 o 
  -1  -4   4     1431.16     1316.47     53.94 o 
   0  -4   4      915.21      944.02     46.89 o 
   1  -4   4       73.66      118.33     19.98 o 
   2  -4   4     2270.85     2359.52     89.20 o 
   3  -4   4       55.81       40.07     18.11 o 
   4  -4   4       64.90       60.62     25.16 o 
   5  -4   4      421.61      495.46     59.47 o 
   6  -4   4      210.56      225.20     52.03 o 
   7  -4   4     1230.85     1321.29    112.99 o 
   8  -4   4       12.93        6.39     25.91 o 
   9  -4   4        1.34        5.49     41.00 o 
  10  -4   4        4.39      -39.06     39.06 o 
 -10  -3   4       57.94       24.53     64.89 o 
  -9  -3   4      127.29      219.37     74.60 o 
  -8  -3   4       62.81       79.97     46.45 o 
  -7  -3   4      503.37      473.70     76.81 o 
  -6  -3   4       40.83       49.72     34.91 o 
  -5  -3   4      601.32      551.71     47.58 o 
  -4  -3   4      506.86      577.42     44.64 o 
  -3  -3   4       34.03       23.87     12.89 o 
  -2  -3   4      454.76      372.35     34.06 o 
  -1  -3   4       83.35       57.63     13.76 o 
   0  -3   4       74.04       76.83     32.61 o 
   1  -3   4     5118.77     5226.85     91.12 o 
   2  -3   4      409.02      442.36     37.00 o 
   3  -3   4     4772.53     5154.40    241.96 o 
   4  -3   4       62.99       67.28     23.73 o 
   5  -3   4      270.20      223.49     46.57 o 
   6  -3   4       12.09       11.41     18.22 o 
   7  -3   4       32.69       47.28     27.70 o 
   8  -3   4       49.05       51.65     40.35 o 
   9  -3   4       25.14       96.20     62.31 o 
  10  -3   4       58.57       99.11     63.92 o 
 -10  -2   4       49.33       84.90     78.45 o 
  -9  -2   4       55.37       25.18     55.85 o 
  -8  -2   4      243.23      366.90     85.15 o 
  -7  -2   4      131.75      150.93     50.96 o 
  -6  -2   4       25.96       22.65     24.75 o 
  -5  -2   4        0.99       18.77     17.96 o 
  -4  -2   4       13.48       23.45     12.45 o 
  -3  -2   4     1025.05      879.18     47.63 o 
  -2  -2   4        2.15        0.44      7.07 o 
  -1  -2   4      205.02      215.37     20.08 o 
   0  -2   4      258.75      266.98     44.55 o 
   1  -2   4      151.43      161.93     20.82 o 
   2  -2   4     6432.18     6702.28    132.22 o 
   3  -2   4     2240.10     2371.90     95.16 o 
   4  -2   4       15.40       29.59     16.36 o 
   5  -2   4      508.69      500.00     65.53 o 
   6  -2   4     2804.24     2996.09    151.57 o 
   7  -2   4       66.05       82.87     34.92 o 
   8  -2   4      146.53      215.20     55.25 o 
   9  -2   4        5.57        9.36     32.28 o 
  10  -2   4       27.00       24.21     42.61 o 
 -10  -1   4       18.31       26.47     58.75 o 
  -9  -1   4       12.66      -18.08     45.20 o 
  -8  -1   4        0.69      -16.85     22.87 o 
  -7  -1   4      195.58      243.60     62.65 o 
  -6  -1   4       28.19       59.18     30.08 o 
  -5  -1   4       16.30       21.89     18.28 o 
  -4  -1   4     1117.29     1050.44     79.25 o 
  -3  -1   4       44.09       72.03     16.24 o 
  -2  -1   4     1913.15     1922.01     58.92 o 
  -1  -1   4       10.04        5.27      6.41 o 
   0  -1   4        7.29        4.42      5.90 o 
   1  -1   4        4.91        6.88      5.49 o 
   2  -1   4       41.12       34.97     12.25 o 
   3  -1   4      697.99      767.23     53.90 o 
   4  -1   4     2335.03     2365.07    105.36 o 
   5  -1   4       96.42       95.60     30.04 o 
   6  -1   4      286.41      341.51     51.24 o 
   7  -1   4      209.01      265.07     57.32 o 
   8  -1   4        0.35      -17.83     19.23 o 
   9  -1   4        1.06       -4.84     27.12 o 
  10  -1   4      101.56      121.71     68.12 o 
  11  -1   4       31.89       -8.07     44.23 o 
 -10   0   4        8.84        8.07     72.96 o 
  -9   0   4      205.27      241.80    108.79 o 
  -8   0   4      208.86      244.38     98.14 o 
  -7   0   4        0.08       13.46     22.31 o 
  -6   0   4      314.91      361.19     63.44 o 
  -5   0   4       44.08       44.08     26.43 o 
  -4   0   4      775.75      727.65     66.37 o 
  -3   0   4     1719.14     1813.09     93.67 o 
  -2   0   4     1527.33     1479.62     43.17 o 
  -1   0   4      577.68      620.85     29.75 o 
   0   0   4     6147.38     6044.96    102.23 o 
   1   0   4       94.56       78.41     11.69 o 
   2   0   4    13424.76    13846.09    249.55 o 
   3   0   4     6711.64     6468.50    205.96 o 
   4   0   4       17.71       21.63     26.47 o 
   5   0   4      318.45      264.07     57.46 o 
   6   0   4      321.75      337.70     49.58 o 
   7   0   4       56.38       25.93     21.86 o 
   8   0   4       14.79       52.07     34.33 o 
   9   0   4       19.15       32.51     30.45 o 
  10   0   4       92.06      133.01     70.38 o 
  11   0   4       53.23       33.25     41.97 o 
 -10   1   4       91.05      175.30    103.95 o 
  -9   1   4       83.06      115.57     78.77 o 
  -8   1   4       11.02       24.86     40.35 o 
  -7   1   4      843.61     1093.34    108.29 o 
  -6   1   4       79.44       53.39     29.02 o 
  -5   1   4      105.92      151.88     43.03 o 
  -4   1   4     1960.43     1851.16    106.72 o 
  -3   1   4     1207.75     1226.18     78.63 o 
  -2   1   4     6034.75     6222.04    153.05 o 
  -1   1   4       79.22      126.38     21.00 o 
   0   1   4     3147.55     3217.63    117.51 o 
   1   1   4     4845.36     5026.75    144.95 o 
   2   1   4     4222.39     4209.68    148.82 o 
   3   1   4      115.05      132.36     32.93 o 
   4   1   4       18.32        6.46     33.90 o 
   5   1   4       47.06       33.90     25.50 o 
   6   1   4      442.53      405.15     81.03 o 
   7   1   4     1772.49     2040.92    188.53 o 
   8   1   4      113.42      127.16     44.21 o 
   9   1   4      218.19      391.68     72.20 o 
  10   1   4        9.60      -10.65     38.74 o 
  11   1   4       62.49       28.41     41.64 o 
 -10   2   4       50.22      112.99     85.55 o 
  -9   2   4      141.69      139.78     89.75 o 
  -8   2   4      595.25      643.40    136.88 o 
  -7   2   4     1256.89     1389.13    177.56 o 
  -6   2   4        4.37       -1.78     17.10 o 
  -5   2   4      708.25      723.76     75.78 o 
  -4   2   4       94.27       82.41     30.12 o 
  -3   2   4     3340.91     3541.82    133.56 o 
  -2   2   4       41.82       30.40     16.79 o 
  -1   2   4        2.11        1.43      7.70 o 
   0   2   4     7363.18     7656.19    207.26 o 
   1   2   4     2204.30     2186.84    110.08 o 
   2   2   4      558.59      510.49     41.66 o 
   3   2   4     3005.47     2717.57    146.56 o 
   4   2   4     1829.52     2038.34    144.95 o 
   5   2   4     2904.65     2684.96    181.43 o 
   6   2   4      259.58      309.91     70.38 o 
   7   2   4       97.29       85.55     50.36 o 
   8   2   4       24.76        4.20     35.19 o 
   9   2   4       14.04        9.36     34.54 o 
  10   2   4       12.62       29.05     43.26 o 
  11   2   4       76.14        6.13     41.00 o 
 -10   3   4       40.81        1.94     56.82 o 
  -9   3   4        9.23       45.20     63.92 o 
  -8   3   4      165.65      129.45     76.19 o 
  -7   3   4       19.11       18.72     34.54 o 
  -6   3   4       10.88        7.75     34.54 o 
  -5   3   4      105.63      136.92     41.10 o 
  -4   3   4     1368.70     1323.45     92.90 o 
  -3   3   4      321.12      341.60     26.66 o 
  -2   3   4      850.26      911.07     41.38 o 
  -1   3   4     1260.41     1252.46     47.64 o 
   0   3   4        1.96        0.67      5.49 o 
   1   3   4     9549.02     9673.22    256.33 o 
   2   3   4       18.55       17.15     11.81 o 
   3   3   4     2027.51     2000.56    133.01 o 
   4   3   4     2507.43     2190.39    153.02 o 
   5   3   4      646.12      614.34     89.75 o 
   6   3   4      980.79     1094.06    131.39 o 
   7   3   4      695.95      782.86    119.77 o 
   8   3   4        2.80       21.63     41.00 o 
   9   3   4       35.14       37.13     41.64 o 
  10   3   4       91.52       16.14     40.68 o 
  11   3   4       17.60      -24.21     34.87 o 
  -9   4   4       21.82        9.68     40.35 o 
  -8   4   4       94.78      118.48     66.18 o 
  -7   4   4        1.42       33.25     34.87 o 
  -6   4   4      401.98      502.00    101.37 o 
  -5   4   4      185.77      199.18     73.93 o 
  -4   4   4        9.03       -1.38      9.33 o 
  -3   4   4     3228.23     3194.18     89.36 o 
  -2   4   4        9.49       22.98     11.30 o 
  -1   4   4      459.82      462.52     31.63 o 
   0   4   4      174.50      133.49     16.70 o 
   1   4   4     1815.49     1717.17     96.20 o 
   2   4   4     7290.15     7330.64    145.66 o 
   3   4   4     1873.74     1813.32    135.26 o 
   4   4   4       70.59       63.27     37.45 o 
   5   4   4      861.35      786.41    105.56 o 
   6   4   4     1000.09      998.51    128.49 o 
   7   4   4      273.97      284.73     90.71 o 
   8   4   4      335.16      401.60     98.14 o 
   9   4   4       53.39      121.06     71.67 o 
  10   4   4        3.59      -24.86     31.96 o 
  11   4   4       50.52       -5.49     38.74 o 
  -9   5   4       96.68       40.68     39.39 o 
  -8   5   4        6.41        9.36     34.22 o 
  -7   5   4      418.76      346.07    107.82 o 
  -6   5   4      317.04      372.54     90.39 o 
  -5   5   4      553.50      745.73    117.51 o 
  -4   5   4     1251.41     1309.39     78.13 o 
  -3   5   4      212.16      230.77     28.89 o 
  -2   5   4     3244.89     3264.65     93.55 o 
  -1   5   4     1507.28     1503.09     57.95 o 
   0   5   4       56.74       59.27     13.05 o 
   1   5   4     5843.34     5783.11    163.74 o 
   2   5   4     3019.70     2862.78    148.66 o 
   3   5   4       22.23       28.52     15.74 o 
   4   5   4     1748.00     1685.16    146.56 o 
   5   5   4     1621.61     1680.97    157.86 o 
   6   5   4      988.63      947.50    130.10 o 
   7   5   4      189.33      159.48     71.34 o 
   8   5   4      163.34      233.40     90.07 o 
   9   5   4        2.74       -6.13     35.51 o 
  10   5   4      156.70       27.76     39.39 o 
  11   5   4        2.31        1.29     41.97 o 
  -9   6   4        2.45       30.67     38.42 o 
  -8   6   4      204.58       -6.13     32.28 o 
  -7   6   4       10.23      -16.79     30.99 o 
  -6   6   4       12.70       14.85     33.90 o 
  -5   6   4      417.61      518.14    102.01 o 
  -4   6   4      357.86      364.10     48.37 o 
  -3   6   4     2469.16     2441.99    116.14 o 
  -2   6   4     1964.18     1945.50    102.46 o 
  -1   6   4      427.72      416.24     48.39 o 
   0   6   4     1589.71     1551.20     91.00 o 
   1   6   4      249.69      352.15     44.97 o 
   2   6   4     2825.90     2889.57    128.70 o 
   3   6   4      826.86      725.23     56.42 o 
   4   6   4      144.75      152.18     40.54 o 
   5   6   4      371.11      375.13     80.71 o 
   6   6   4     1176.69     1156.37    146.89 o 
   7   6   4      546.51      584.96    119.45 o 
   8   6   4       18.48       23.24     48.75 o 
   9   6   4        2.42       71.02     68.44 o 
  10   6   4       46.28       30.99     77.16 o 
  11   6   4       62.81       50.36     80.38 o 
  -8   7   4        0.01       11.94     39.06 o 
  -7   7   4       49.74       91.04     58.11 o 
  -6   7   4        8.13      -26.15     26.15 o 
  -5   7   4        3.41       24.21     24.21 o 
  -4   7   4      418.61      495.87     60.67 o 
  -3   7   4     1167.69     1180.67     88.19 o 
  -2   7   4     1350.59     1303.81     91.83 o 
  -1   7   4      784.16      770.00     70.16 o 
   0   7   4      381.56      391.42     50.55 o 
   1   7   4        3.16        2.17     13.42 o 
   2   7   4     3348.09     3285.75    146.66 o 
   3   7   4       45.08       42.72     20.71 o 
   4   7   4     1157.53     1164.57     94.90 o 
   5   7   4      894.90      889.39    125.58 o 
   6   7   4        2.81        0.65     39.06 o 
   7   7   4      983.35     1149.59    163.67 o 
   8   7   4       83.04       43.58     57.46 o 
   9   7   4      165.10      275.05    115.90 o 
  10   7   4       58.17       90.71     89.75 o 
  -8   8   4      138.41       17.76     45.84 o 
  -7   8   4       54.23       15.82     36.80 o 
  -6   8   4      190.92      278.28    102.98 o 
  -5   8   4      461.31      751.87    130.42 o 
  -4   8   4       37.99       27.12     31.31 o 
  -3   8   4        4.42       -8.44     17.65 o 
  -2   8   4      290.45      338.16     52.50 o 
  -1   8   4      186.15      179.52     44.26 o 
   0   8   4      937.46      916.02     81.22 o 
   1   8   4      932.19      988.35     85.03 o 
   2   8   4      106.91      136.03     39.71 o 
   3   8   4     2047.60     2195.70    107.68 o 
   4   8   4      119.82      148.23     44.59 o 
   5   8   4      784.85      887.51     91.77 o 
   6   8   4     1059.97     1077.92    155.28 o 
   7   8   4        1.59       -2.26     39.71 o 
   8   8   4      192.58      276.66    107.82 o 
   9   8   4      187.79      260.20    112.67 o 
  10   8   4      134.15       94.27     94.27 o 
  -7   9   4      135.06       15.17     40.35 o 
  -6   9   4       42.17       95.88     59.08 o 
  -5   9   4       23.10       38.74     42.29 o 
  -4   9   4      590.66      777.05    132.04 o 
  -3   9   4      263.08      368.14     60.08 o 
  -2   9   4      989.33     1156.16    107.66 o 
  -1   9   4     2628.08     2819.65    151.93 o 
   0   9   4      253.16      283.37     54.78 o 
   1   9   4      722.69      691.35     76.76 o 
   2   9   4      271.93      315.41     59.58 o 
   3   9   4       49.95       50.96     27.76 o 
   4   9   4      543.34      583.38     78.41 o 
   5   9   4      457.34      474.35     71.68 o 
   6   9   4      154.15      259.88    100.40 o 
   7   9   4      351.34      489.41    137.20 o 
   8   9   4        0.39       -9.36     46.49 o 
   9   9   4      125.71      191.76    114.28 o 
  10   9   4       47.49      274.08    130.42 o 
  -7  10   4       21.00       15.82     46.81 o 
  -6  10   4       52.85        8.72     36.80 o 
  -5  10   4      114.20      234.05     94.27 o 
  -4  10   4        2.28      -13.88     31.31 o 
  -3  10   4       51.57      103.54     43.06 o 
  -2  10   4        9.71        5.00     21.16 o 
  -1  10   4      731.42      746.21    111.38 o 
   0  10   4     1766.11     2090.86    138.68 o 
   1  10   4      770.32      787.87     87.10 o 
   2  10   4       77.74       98.12     40.54 o 
   3  10   4      804.55      857.95     77.08 o 
   4  10   4      147.74      134.50     48.99 o 
   5  10   4      271.70      344.04     75.00 o 
   6  10   4      507.56      535.43     82.72 o 
   7  10   4       37.61       62.63     67.47 o 
   8  10   4      197.96      307.66    118.48 o 
   9  10   4       80.65      130.10     97.82 o 
  -6  11   4       66.07      106.86     72.31 o 
  -5  11   4       27.65       40.03     50.04 o 
  -4  11   4      197.84      218.23     86.52 o 
  -3  11   4       13.05        2.04     27.42 o 
  -2  11   4       67.47       53.70     35.45 o 
  -1  11   4     1228.35     1266.20    116.02 o 
   0  11   4      319.03      411.20     67.85 o 
   1  11   4      439.77      599.70     80.09 o 
   2  11   4      370.99      501.67    111.05 o 
   3  11   4       72.23       65.26     33.92 o 
   4  11   4     1480.85     1635.92    138.11 o 
   5  11   4      406.38      450.13     76.66 o 
   6  11   4        4.39      -10.19     26.21 o 
   7  11   4       83.50      112.67     86.52 o 
   8  11   4       53.14      100.40     93.30 o 
   9  11   4        1.01        3.23     73.28 o 
  -5  12   4       60.42      103.30     83.29 o 
  -4  12   4      149.06      167.22     82.00 o 
  -3  12   4      175.05      222.16     69.41 o 
  -2  12   4      746.04      973.80    112.40 o 
  -1  12   4        8.93       29.86     30.32 o 
   0  12   4      578.76      673.34    107.66 o 
   1  12   4      384.92      461.70     82.64 o 
   2  12   4      272.33      280.88     60.13 o 
   3  12   4      635.08      869.33     88.20 o 
   4  12   4      103.17      181.05     63.22 o 
   5  12   4      178.96      223.98     67.77 o 
   6  12   4      722.69      846.78    163.03 o 
   7  12   4       22.84        1.29     58.11 o 
   8  12   4       18.47       49.07     84.26 o 
  -4  13   4      308.83      493.60    150.12 o 
  -3  13   4      152.34      319.92    114.60 o 
  -2  13   4      144.47      221.48     65.31 o 
  -1  13   4       65.93       62.57     43.88 o 
   0  13   4        1.92      -15.05     25.21 o 
   1  13   4      116.24      235.94     69.56 o 
   2  13   4      314.67      362.92     71.23 o 
   3  13   4        1.35       -7.43     29.84 o 
   4  13   4       27.36       54.57     48.21 o 
   5  13   4      143.97       72.35    148.02 o 
   6  13   4        9.75       32.03     36.75 o 
   7  13   4       14.79       -3.30     36.36 o 
  -2  14   4       34.07       40.10     42.12 o 
  -1  14   4        1.97        4.29     37.87 o 
   0  14   4      131.32      129.02     57.28 o 
   1  14   4       91.23      179.43     70.54 o 
   2  14   4       13.96        8.41     34.62 o 
   3  14   4      146.97      287.51     69.97 o 
   4  14   4       21.49       27.88     47.81 o 
   5  14   4       10.78       17.98     36.48 o 
   6  14   4       55.30       56.95     68.44 o 
   0  15   4       39.65       21.04     41.36 o 
   1  15   4       38.15       53.54     50.03 o 
   2  15   4      222.24      272.95     73.41 o 
   3  15   4        5.29      -21.54     40.46 o 
  -4 -13   5      407.44      623.38    141.72 o 
  -3 -13   5       90.50        6.46     43.58 o 
  -2 -13   5      272.69      -38.09     38.09 o 
  -1 -13   5      137.85       10.65     41.97 o 
   0 -13   5       82.59        8.72     37.45 o 
   1 -13   5       41.67      126.23     90.71 o 
   2 -13   5      216.82      215.65    117.19 o 
   3 -13   5        1.43      -26.15     64.24 o 
  -5 -12   5      122.88      279.57    103.30 o 
  -4 -12   5       27.32       -2.58     38.42 o 
  -3 -12   5      399.32       56.17     50.04 o 
  -2 -12   5      233.37        1.61     38.74 o 
  -1 -12   5       73.25       17.76     41.97 o 
   0 -12   5      102.44       -0.32     31.31 o 
   1 -12   5      173.61      155.93     93.30 o 
   2 -12   5        3.67       11.94     57.79 o 
   3 -12   5       52.89      112.67     92.01 o 
   4 -12   5       30.90       31.31     81.03 o 
  -6 -11   5       25.89       50.36     57.79 o 
  -5 -11   5      355.11      384.17    119.77 o 
  -4 -11   5      189.74      226.30     92.33 o 
  -3 -11   5      120.62      167.55     80.71 o 
  -2 -11   5      154.45      222.43     90.07 o 
  -1 -11   5      165.00      175.62     84.90 o 
   0 -11   5       38.75       83.61     58.11 o 
   1 -11   5      130.04      146.56     88.13 o 
   2 -11   5      358.64      392.56    132.68 o 
   3 -11   5        0.75      -38.09     43.90 o 
   4 -11   5       22.63       67.79     75.54 o 
   5 -11   5        3.81       -0.32     70.05 o 
  -6 -10   5      325.06      421.94    103.95 o 
  -5 -10   5      135.33      201.44     85.23 o 
  -4 -10   5       31.68       34.22     44.87 o 
  -3 -10   5       40.66       64.57     51.33 o 
  -2 -10   5        1.98       28.73     35.51 o 
  -1 -10   5      376.13      465.52    103.95 o 
   0 -10   5      423.68      465.52    103.95 o 
   1 -10   5      366.75      380.94    116.54 o 
   2 -10   5      190.57      199.83     88.13 o 
   3 -10   5      399.96      461.00    132.68 o 
   4 -10   5        5.82        4.52     58.11 o 
   5 -10   5       37.05       77.48     73.60 o 
   6 -10   5      123.54      183.04    111.38 o 
  -8  -9   5        0.85       -1.29     63.92 o 
  -7  -9   5       58.46       63.92     81.03 o 
  -6  -9   5      112.77      117.03     49.71 o 
  -5  -9   5       75.11       86.27     59.40 o 
  -4  -9   5      347.49      513.42     73.40 o 
  -3  -9   5      968.35     1057.62     99.93 o 
  -2  -9   5        6.08       20.85     35.51 o 
  -1  -9   5     1027.86     1033.58     93.23 o 
   0  -9   5      165.28      178.57     64.57 o 
   1  -9   5      113.67       92.33     64.24 o 
   2  -9   5      916.29     1107.62    159.80 o 
   3  -9   5        0.08      -14.85     33.57 o 
   4  -9   5      874.09     1192.53    174.65 o 
   5  -9   5      117.89      145.92     81.68 o 
   6  -9   5       95.23      110.08     82.00 o 
   7  -9   5       86.47      181.43    104.92 o 
  -8  -8   5       81.46       92.01     88.13 o 
  -7  -8   5       43.30       39.06     59.40 o 
  -6  -8   5      135.76      199.81     55.51 o 
  -5  -8   5      231.48      334.46     78.61 o 
  -4  -8   5        2.43        4.36     22.32 o 
  -3  -8   5      203.10      290.38     60.46 o 
  -2  -8   5     1582.00     1737.84    117.37 o 
  -1  -8   5      211.88      223.77     49.40 o 
   0  -8   5      879.88     1000.44    135.26 o 
   1  -8   5      672.15      724.75    121.06 o 
   2  -8   5        5.11       21.31     38.74 o 
   3  -8   5      908.66     1076.31    152.05 o 
   4  -8   5        0.47       12.27     38.74 o 
   5  -8   5      464.05      516.85    118.80 o 
   6  -8   5      228.56      216.94     98.46 o 
   7  -8   5        6.89       11.30     64.24 o 
  -9  -7   5        3.05       -9.85     49.77 o 
  -8  -7   5       54.80       81.09     59.43 o 
  -7  -7   5      142.21      208.67     66.05 o 
  -6  -7   5      207.95      201.19     59.62 o 
  -5  -7   5       95.70       99.95     31.49 o 
  -4  -7   5     1530.70     1615.16     90.48 o 
  -3  -7   5     1004.79     1017.63     68.61 o 
  -2  -7   5      972.74     1029.68     65.30 o 
  -1  -7   5     2834.27     2845.90     96.33 o 
   0  -7   5      628.60      629.51    103.95 o 
   1  -7   5      244.92      267.30     80.71 o 
   2  -7   5      454.64      425.81     95.88 o 
   3  -7   5      331.12      347.36    102.01 o 
   4  -7   5      169.40      190.47     78.77 o 
   5  -7   5      127.92      215.97     87.16 o 
   6  -7   5       21.17       83.29     64.89 o 
   7  -7   5      227.66      354.14    120.09 o 
   8  -7   5       17.76       22.28     65.21 o 
  -9  -6   5       12.13        6.20     46.88 o 
  -8  -6   5      350.40      468.12     98.85 o 
  -7  -6   5        1.26       13.90     32.63 o 
  -6  -6   5       38.23       49.62     35.43 o 
  -5  -6   5      816.07      874.93     69.53 o 
  -4  -6   5       76.68       95.79     28.50 o 
  -3  -6   5     3843.33     4066.70    127.30 o 
  -2  -6   5     3108.29     3245.12    137.28 o 
  -1  -6   5        8.08       19.82     13.65 o 
   0  -6   5      487.49      494.15     42.00 o 
   1  -6   5      966.51     1059.20    125.26 o 
   2  -6   5      128.28      161.08     30.66 o 
   3  -6   5     1349.55     1431.63     88.29 o 
   4  -6   5      107.14      120.92     36.13 o 
   5  -6   5      408.55      438.78     61.86 o 
   6  -6   5      730.68      972.12     96.86 o 
   7  -6   5       53.09       35.78     36.32 o 
   8  -6   5       10.14       49.39     67.15 o 
  -9  -5   5      114.34      202.63     77.42 o 
  -8  -5   5        0.78      -10.88     32.76 o 
  -7  -5   5     1266.07     1438.96    129.64 o 
  -6  -5   5      703.72      793.85     90.50 o 
  -5  -5   5      101.49      125.69     32.37 o 
  -4  -5   5     1275.27     1331.59     76.72 o 
  -3  -5   5      659.22      671.85     51.53 o 
  -2  -5   5      847.51      776.25     49.79 o 
  -1  -5   5     1179.03     1158.94     53.11 o 
   0  -5   5       50.23       40.03     13.82 o 
   1  -5   5       33.66       36.19     13.15 o 
   2  -5   5      806.37      860.30     56.15 o 
   3  -5   5        9.84       13.05     14.42 o 
   4  -5   5      458.46      413.41     61.82 o 
   5  -5   5       57.96       53.80     28.63 o 
   6  -5   5      161.92      160.67     47.46 o 
   7  -5   5      607.49      784.75    103.14 o 
   8  -5   5        9.94       16.68     29.85 o 
   9  -5   5       41.30       36.80     42.94 o 
  -9  -4   5        0.01        1.35     41.66 o 
  -8  -4   5      268.79      369.32     87.25 o 
  -7  -4   5      589.16      637.22     88.67 o 
  -6  -4   5      121.52      148.85     48.49 o 
  -5  -4   5      984.78     1062.72     69.00 o 
  -4  -4   5      206.78      208.58     34.04 o 
  -3  -4   5      929.28      950.07     57.52 o 
  -2  -4   5      756.46      706.41     45.25 o 
  -1  -4   5      323.51      309.70     29.42 o 
   0  -4   5       38.51       22.28     22.60 o 
   1  -4   5     1984.15     2198.46    157.22 o 
   2  -4   5      231.66      236.41     28.72 o 
   3  -4   5      663.43      644.89     54.78 o 
   4  -4   5       40.33       35.60     20.72 o 
   5  -4   5       37.13       47.67     25.81 o 
   6  -4   5     2192.70     2514.35    141.88 o 
   7  -4   5        0.58       -4.58     21.14 o 
   8  -4   5     1091.36     1335.60    121.31 o 
   9  -4   5       87.26      120.09     61.66 o 
  10  -4   5        5.29      -25.18     38.09 o 
 -10  -3   5        8.96       44.87     70.05 o 
  -9  -3   5       57.45       40.52     44.07 o 
  -8  -3   5       37.08       66.82     43.03 o 
  -7  -3   5      413.79      456.64     81.61 o 
  -6  -3   5       80.52       89.20     39.71 o 
  -5  -3   5        6.18       -5.74     12.97 o 
  -4  -3   5      523.74      508.37     45.48 o 
  -3  -3   5      788.37      773.87     49.82 o 
  -2  -3   5     3842.47     3993.27    131.74 o 
  -1  -3   5     4625.28     4457.96    121.68 o 
   0  -3   5     2133.59     2127.11    137.20 o 
   1  -3   5      149.81      153.99     49.07 o 
   2  -3   5     2252.97     2331.55     78.62 o 
   3  -3   5      125.63      170.12     30.16 o 
   4  -3   5     1401.47     1417.67     86.54 o 
   5  -3   5      594.71      451.80     55.08 o 
   6  -3   5      350.99      312.45     54.76 o 
   7  -3   5     1555.13     1771.63    125.29 o 
   8  -3   5       26.62       27.79     31.04 o 
   9  -3   5       45.96      114.05     47.52 o 
  10  -3   5       95.76      147.86     73.60 o 
 -10  -2   5       28.79      116.86     90.07 o 
  -9  -2   5       17.79        0.86     33.83 o 
  -8  -2   5      262.10      345.80     84.63 o 
  -7  -2   5      278.86      260.46     66.73 o 
  -6  -2   5     1270.73     1305.88    111.63 o 
  -5  -2   5       57.84       71.63     33.08 o 
  -4  -2   5     1120.02     1162.47     86.16 o 
  -3  -2   5      209.46      169.36     25.93 o 
  -2  -2   5     6385.15     6291.85    121.24 o 
  -1  -2   5      198.56      168.29     19.79 o 
   0  -2   5     2264.30     2045.76    122.35 o 
   1  -2   5      843.82      778.66     81.68 o 
   2  -2   5      122.22      134.60     20.86 o 
   3  -2   5     7487.09     7805.03    172.65 o 
   4  -2   5     2108.60     2227.04    105.49 o 
   5  -2   5      100.79       97.08     31.06 o 
   6  -2   5      203.75      270.91     47.06 o 
   7  -2   5       61.02       27.01     24.05 o 
   8  -2   5      233.18      225.86     57.32 o 
   9  -2   5       81.48      147.84     52.03 o 
  10  -2   5       32.84       90.39     58.75 o 
 -10  -1   5        3.29       43.26     73.93 o 
  -9  -1   5      133.04      152.05     92.01 o 
  -8  -1   5        2.57        2.60     27.32 o 
  -7  -1   5      452.91      608.33     82.52 o 
  -6  -1   5      767.55      782.32     89.42 o 
  -5  -1   5      223.94      201.94     49.72 o 
  -4  -1   5     1021.92      973.64    129.78 o 
  -3  -1   5     1388.57     1319.03     53.95 o 
  -2  -1   5       14.35       15.85      9.24 o 
  -1  -1   5     4084.97     3968.87    113.68 o 
   0  -1   5     3902.70     3925.30     81.59 o 
   1  -1   5     1008.86      959.74     54.40 o 
   2  -1   5     1287.06     1183.16     68.12 o 
   3  -1   5      153.63      154.83     28.47 o 
   4  -1   5       94.30       81.81     26.73 o 
   5  -1   5      431.35      326.88     46.06 o 
   6  -1   5      184.89      147.49     39.94 o 
   7  -1   5      996.50     1240.53    102.47 o 
   8  -1   5      267.77      411.55     65.98 o 
   9  -1   5       56.15       74.61     39.77 o 
  10  -1   5       84.45      132.36     77.16 o 
  11  -1   5       32.00       72.64     60.05 o 
 -10   0   5       35.62       37.77     78.12 o 
  -9   0   5       37.71       38.74     58.11 o 
  -8   0   5       91.92      139.56     52.83 o 
  -7   0   5      658.81      767.39    124.77 o 
  -6   0   5        0.37       -3.05     18.35 o 
  -5   0   5      772.42      739.16     76.83 o 
  -4   0   5     1735.98     1630.30    142.85 o 
  -3   0   5      162.89      164.13     36.32 o 
  -2   0   5    10083.02     9977.45    129.27 o 
  -1   0   5     2928.39     2824.61    113.79 o 
   0   0   5      758.81      686.71     39.07 o 
   1   0   5     2800.07     2610.39    129.13 o 
   2   0   5      270.06      233.43     27.36 o 
   3   0   5     2760.29     2589.08    130.75 o 
   4   0   5       11.46       20.77     17.27 o 
   5   0   5     1820.77     1822.58    104.12 o 
   6   0   5      791.87      806.60     76.43 o 
   7   0   5       15.16       30.49     22.93 o 
   8   0   5      436.07      407.34     65.80 o 
   9   0   5      284.63      327.83     73.36 o 
  10   0   5        3.09        2.58     37.45 o 
  11   0   5       75.45        8.07     40.68 o 
 -10   1   5       24.59        3.23     62.31 o 
  -9   1   5       49.41       76.83     70.38 o 
  -8   1   5      108.31      110.01     46.89 o 
  -7   1   5        5.89       -5.64     19.99 o 
  -6   1   5      752.50      705.73     82.38 o 
  -5   1   5      469.80      473.40     62.61 o 
  -4   1   5     1956.68     1882.24    110.75 o 
  -3   1   5     8622.80     9195.05    220.19 o 
  -2   1   5      204.18      215.61     33.37 o 
  -1   1   5     8318.98     8247.98    185.52 o 
   0   1   5     4660.93     4709.74    153.99 o 
   1   1   5      105.08       85.55     26.79 o 
   2   1   5      178.07      140.43     30.67 o 
   3   1   5      247.20      245.99     44.55 o 
   4   1   5     1216.08      975.59     96.53 o 
   5   1   5      547.83      500.06     77.48 o 
   6   1   5      218.73      236.31     71.02 o 
   7   1   5     1080.66     1245.15    146.56 o 
   8   1   5      325.81      319.90     69.39 o 
   9   1   5       25.74       39.32     31.94 o 
  11   1   5       22.72      -11.94     35.83 o 
  -9   2   5        1.69       44.23     59.08 o 
  -8   2   5      284.45      271.18    107.50 o 
  -7   2   5      196.85      289.45     70.18 o 
  -6   2   5       43.09       62.66     31.20 o 
  -5   2   5     1923.07     1869.06    123.02 o 
  -4   2   5       11.44       24.17     18.75 o 
  -3   2   5     2599.96     2649.84    120.30 o 
  -2   2   5      285.96      267.19     36.35 o 
  -1   2   5      261.27      253.84     31.99 o 
   0   2   5      778.30      697.31     68.76 o 
   1   2   5     2241.45     2051.57    112.67 o 
   2   2   5     3024.94     3023.61    101.46 o 
   3   2   5      447.53      610.79     72.31 o 
   4   2   5      103.52      149.15     47.13 o 
   5   2   5      253.52      249.22     57.46 o 
   6   2   5     1481.73     1387.84    144.30 o 
   7   2   5      418.54      440.98     90.71 o 
   8   2   5      193.08      177.88     77.16 o 
   9   2   5      185.60      265.36     95.23 o 
  10   2   5        0.30      -22.28     38.42 o 
  11   2   5       18.85       10.65     38.74 o 
  -9   3   5      141.52      225.98    116.54 o 
  -8   3   5       94.73      111.38     73.28 o 
  -7   3   5       39.30       90.71     68.12 o 
  -6   3   5      320.91      352.60     73.39 o 
  -5   3   5       86.86       68.57     31.38 o 
  -4   3   5      934.31      928.85     80.62 o 
  -3   3   5      221.29      221.10     37.93 o 
  -2   3   5      399.68      436.12     46.42 o 
  -1   3   5        6.81       25.12     14.69 o 
   0   3   5     3013.95     2997.71     96.26 o 
   1   3   5       15.96       28.09     20.66 o 
   2   3   5     2939.50     2737.61    106.05 o 
   3   3   5       20.33        4.84     17.43 o 
   4   3   5      165.49      115.57     44.87 o 
   5   3   5      867.05      837.42    105.56 o 
   6   3   5       30.53       10.98     21.95 o 
   7   3   5      638.50      741.86    115.57 o 
   8   3   5      277.85      341.23    105.89 o 
   9   3   5        0.12       -0.97     34.54 o 
  10   3   5      101.35       56.17     48.75 o 
  11   3   5       65.71      -19.69     33.57 o 
  -9   4   5        6.99       -2.26     60.69 o 
  -8   4   5      101.21      129.13     82.64 o 
  -7   4   5      351.26      543.32    123.32 o 
  -6   4   5       63.32       70.38     50.36 o 
  -5   4   5     1285.38     1307.72    106.54 o 
  -4   4   5      101.19      116.13     36.71 o 
  -3   4   5       63.67       85.15     18.81 o 
  -2   4   5     1076.03     1123.96     52.66 o 
  -1   4   5      367.09      451.40     33.49 o 
   0   4   5      586.83      567.73     35.50 o 
   1   4   5     4199.74     4272.95    195.31 o 
   2   4   5        1.10       -1.94     15.17 o 
   3   4   5     1744.57     1771.64     97.70 o 
   4   4   5      192.36      178.20     54.88 o 
   5   4   5      368.53      316.69     70.05 o 
   6   4   5     2561.54     2727.90    211.13 o 
   7   4   5       51.90       82.64     50.04 o 
   8   4   5      535.03      536.86    110.41 o 
   9   4   5      124.66      117.51     65.21 o 
  10   4   5       36.37       -3.87     31.64 o 
  11   4   5      106.28       -8.39     38.42 o 
  -9   5   5       63.22       -6.13     38.42 o 
  -8   5   5       68.25       -3.23     30.02 o 
  -7   5   5       81.48       95.56     69.09 o 
  -6   5   5      254.33      224.04     85.87 o 
  -5   5   5      247.13      146.24     62.31 o 
  -4   5   5      786.54      804.57     76.65 o 
  -3   5   5     1744.52     1831.65     74.47 o 
  -2   5   5       10.92        3.28      9.76 o 
  -1   5   5     1703.93     1777.60     66.45 o 
   0   5   5     1824.05     1754.89     60.99 o 
   1   5   5      224.85      231.42     35.51 o 
   2   5   5     3453.96     3471.26    135.27 o 
   3   5   5      897.38      890.21     73.10 o 
   4   5   5       38.73       41.00     30.99 o 
   5   5   5      573.76      604.66     97.49 o 
   6   5   5      177.89      177.23     66.18 o 
   7   5   5      800.50      740.24    121.71 o 
   8   5   5      124.00      157.54     73.60 o 
   9   5   5       11.23        5.17     38.42 o 
  10   5   5      138.95       16.79     32.93 o 
  11   5   5       24.19        7.75     35.51 o 
  -8   6   5       31.71      -24.21     33.25 o 
  -7   6   5      195.42      323.80    112.34 o 
  -6   6   5       49.63       61.98     46.81 o 
  -5   6   5      126.38      137.85     65.21 o 
  -4   6   5      285.22      198.86     71.67 o 
  -3   6   5        2.64       13.84     12.67 o 
  -2   6   5     1688.02     1765.04     74.51 o 
  -1   6   5      464.78      537.56     38.10 o 
   0   6   5       61.22       62.15     13.74 o 
   1   6   5     2399.13     2290.63    113.88 o 
   2   6   5     1120.86     1228.48     86.32 o 
   3   6   5      692.78      662.45     54.56 o 
   4   6   5       78.37       99.75     48.75 o 
   5   6   5      228.69      176.26     65.21 o 
   6   6   5      110.63       84.26     51.33 o 
   7   6   5      486.71      413.22     96.85 o 
   8   6   5       70.48       42.29     43.58 o 
   9   6   5      124.29      171.74     82.32 o 
  10   6   5       50.16      -20.98     30.35 o 
  11   6   5       44.61      -36.16     36.16 o 
  -8   7   5       38.34      -11.62     31.31 o 
  -7   7   5        2.38        5.81     33.25 o 
  -6   7   5       24.63      112.02     62.95 o 
  -5   7   5       26.56       51.98     44.23 o 
  -4   7   5       86.78       60.69     34.54 o 
  -3   7   5      969.08      906.29     78.72 o 
  -2   7   5      802.49      806.25     73.13 o 
  -1   7   5      498.92      561.57     60.72 o 
   0   7   5        3.64       13.73     15.46 o 
   1   7   5      572.83      565.98     61.97 o 
   2   7   5      903.84      928.31     80.41 o 
   3   7   5      268.78      248.86     41.13 o 
   4   7   5      776.85      814.58     81.80 o 
   5   7   5        8.08       13.56     31.31 o 
   6   7   5       47.85       58.75     49.72 o 
   7   7   5       64.09       25.83     51.98 o 
   8   7   5       28.57       87.81     66.50 o 
   9   7   5      248.05      336.06    128.16 o 
  10   7   5      141.48      120.74     92.97 o 
  -8   8   5       10.23      -40.03     40.03 o 
  -7   8   5       78.70       -1.61     29.05 o 
  -6   8   5        1.05       20.34     32.28 o 
  -5   8   5      307.05      305.07    107.18 o 
  -4   8   5      562.35      573.02    112.34 o 
  -3   8   5       37.15       24.78     24.27 o 
  -2   8   5      591.91      619.20     68.85 o 
  -1   8   5        4.01       10.61     18.42 o 
   0   8   5      168.68      157.60     43.57 o 
   1   8   5       70.71       49.11     26.75 o 
   2   8   5      255.52      260.78     50.25 o 
   3   8   5      266.51      354.28     47.33 o 
   4   8   5      133.05      122.24     35.56 o 
   5   8   5      206.51      238.25     88.13 o 
   6   8   5     1138.64     1234.17    164.97 o 
   7   8   5      161.95      201.44     88.13 o 
   8   8   5       37.76       21.63     54.56 o 
   9   8   5      205.46      334.13    126.87 o 
  10   8   5       17.20       46.49     81.35 o 
  -7   9   5       36.83      -18.08     37.45 o 
  -6   9   5      213.12       11.94     33.25 o 
  -5   9   5        7.88      -26.15     26.15 o 
  -4   9   5      113.91      108.79     62.63 o 
  -3   9   5      381.15      379.52     60.95 o 
  -2   9   5        9.76       -2.66     19.74 o 
  -1   9   5     1182.63     1163.52     99.89 o 
   0   9   5      623.85      619.94     73.35 o 
   1   9   5       24.90       15.72     22.15 o 
   2   9   5       77.56      122.95     41.13 o 
   3   9   5       45.19       42.68     25.16 o 
   4   9   5      393.37      464.72     58.32 o 
   5   9   5        5.81       11.31     23.71 o 
   6   9   5        1.96       24.21     49.72 o 
   7   9   5      248.58      335.74    117.51 o 
   8   9   5      402.66      502.64    147.86 o 
   9   9   5       19.27       31.64     69.73 o 
  10   9   5       71.49      120.09     93.30 o 
  -6  10   5        0.32      -10.33     37.13 o 
  -5  10   5       14.38       18.08     42.29 o 
  -4  10   5       75.49       35.83     51.33 o 
  -3  10   5        0.71        6.48     24.40 o 
  -2  10   5      206.69      197.37     56.33 o 
  -1  10   5      751.73      931.20     95.58 o 
   0  10   5        0.71        2.28     20.66 o 
   1  10   5       62.88       64.01     32.52 o 
   2  10   5      197.15      189.66     52.71 o 
   3  10   5       78.39       73.38     29.83 o 
   4  10   5      171.79      158.63     43.55 o 
   5  10   5       24.36       16.52     29.86 o 
   6  10   5       63.29       88.45     66.83 o 
   7  10   5      262.73      440.34    136.88 o 
   8  10   5        0.51      -14.53     41.64 o 
   9  10   5       21.02       26.15     75.22 o 
  -6  11   5       72.37      171.74     94.27 o 
  -5  11   5        0.75        4.84     34.22 o 
  -4  11   5        8.03       40.68     46.81 o 
  -3  11   5        0.93      -14.85     29.70 o 
  -2  11   5       12.53        2.60     26.27 o 
  -1  11   5      153.92      201.79     58.00 o 
   0  11   5      183.51      213.53     59.35 o 
   1  11   5       22.91       16.78     23.95 o 
   2  11   5       86.47       75.56     35.47 o 
   3  11   5      479.11      510.70     69.74 o 
   4  11   5       21.98       29.33     29.25 o 
   5  11   5      216.92      218.18     64.10 o 
   6  11   5        7.58       -2.23     27.47 o 
   7  11   5       79.88      136.56     89.42 o 
   8  11   5        0.90      -16.14     56.49 o 
   9  11   5       43.02        1.94     81.03 o 
  -5  12   5        4.95      -37.45     38.09 o 
  -4  12   5       40.93       20.66     37.45 o 
  -3  12   5      188.11      266.98    111.38 o 
  -2  12   5       27.42       23.64     45.52 o 
  -1  12   5       44.26       44.61     38.35 o 
   0  12   5       34.07       37.78     28.44 o 
   1  12   5       19.94       18.92     27.74 o 
   2  12   5       45.17       33.57     57.79 o 
   3  12   5       90.27       78.86     38.65 o 
   4  12   5       46.10       60.26     36.76 o 
   5  12   5       83.76      107.58     52.35 o 
   6  12   5        5.23      -25.15     26.81 o 
   7  12   5       42.43       30.67     77.16 o 
   8  12   5       37.89      -30.35     60.37 o 
  -4  13   5       67.73       96.53     78.77 o 
  -3  13   5      194.43      249.55     97.49 o 
  -2  13   5        9.39       48.65     40.40 o 
  -1  13   5       33.75       12.04     33.25 o 
   0  13   5      180.70      168.83     60.29 o 
   1  13   5       81.32      106.84     46.84 o 
   2  13   5       84.69      133.50     49.65 o 
   3  13   5       33.61       60.49     42.25 o 
   4  13   5        7.67        6.50     41.17 o 
   5  13   5        0.84      -13.14     24.91 o 
   6  13   5       22.14        5.65     36.34 o 
   7  13   5       17.23      -15.82     72.96 o 
  -2  14   5       74.89      135.23     59.88 o 
  -1  14   5       33.86       42.62     41.65 o 
   0  14   5       14.60       50.25     40.80 o 
   1  14   5        9.92       39.10     42.65 o 
   2  14   5       21.11       47.17     45.06 o 
   3  14   5        6.23        9.30     37.66 o 
   4  14   5       28.81       41.22     49.12 o 
   5  14   5       19.73       13.51     37.02 o 
   6  14   5        1.31       -6.67     38.45 o 
   0  15   5        3.32        3.43     42.19 o 
   1  15   5      107.72      105.70     61.39 o 
   2  15   5        0.08        4.00     39.53 o 
   3  15   5        5.65       -8.14     41.15 o 
  -3 -13   6      212.74       44.23     55.20 o 
  -2 -13   6        7.15      -12.91     39.71 o 
  -1 -13   6       77.72       -8.39     39.71 o 
   0 -13   6       12.04       12.59     41.97 o 
   1 -13   6        2.20       -6.46     52.94 o 
   2 -13   6       47.55       36.80     81.35 o 
  -5 -12   6       47.01      142.37     84.26 o 
  -4 -12   6       28.97       45.52     51.65 o 
  -3 -12   6        2.79       17.76     41.32 o 
  -2 -12   6      325.19       -9.04     29.38 o 
  -1 -12   6       50.90       13.56     33.25 o 
   0 -12   6        0.15      -21.63     28.73 o 
   1 -12   6       37.26       21.31     56.82 o 
   2 -12   6       14.24       48.42     73.93 o 
   3 -12   6       20.36        1.61     59.40 o 
   4 -12   6        1.27       35.51     73.93 o 
  -5 -11   6       13.13       15.50     45.20 o 
  -4 -11   6        2.38       23.57     41.00 o 
  -3 -11   6       22.40       40.03     44.23 o 
  -2 -11   6       77.06      113.64     71.02 o 
  -1 -11   6      205.07      232.44     96.20 o 
   0 -11   6      147.40      124.93     76.83 o 
   1 -11   6       19.33       31.64     44.87 o 
   2 -11   6      205.87      143.66     95.88 o 
   3 -11   6        2.84       32.93     62.31 o 
   4 -11   6       40.82      108.15     80.71 o 
   5 -11   6       45.07      102.98     89.10 o 
  -5 -10   6      157.56      275.37    101.37 o 
  -4 -10   6      122.21      114.93     63.92 o 
  -3 -10   6        1.56        6.46     27.12 o 
  -2 -10   6      187.53      198.54     82.97 o 
  -1 -10   6       68.56       92.33     57.79 o 
   0 -10   6      170.10      204.03     83.61 o 
   1 -10   6       95.40      141.40     71.67 o 
   2 -10   6      120.27      209.84     97.49 o 
   3 -10   6      134.91      233.08    107.82 o 
   4 -10   6       31.10       47.78     64.57 o 
   5 -10   6        4.92       44.23     66.18 o 
   6 -10   6       49.94       41.00     79.42 o 
  -7  -9   6        0.56       30.35     72.31 o 
  -6  -9   6      125.08      181.43     90.07 o 
  -5  -9   6       15.58       53.54     35.93 o 
  -4  -9   6       11.57       -0.96     26.35 o 
  -3  -9   6      110.24       93.41     42.06 o 
  -2  -9   6        2.55       19.77     25.75 o 
  -1  -9   6     1143.86     1249.35    123.48 o 
   0  -9   6      655.01      696.90    107.50 o 
   1  -9   6       19.15       54.56     41.64 o 
   2  -9   6       92.82      121.38     70.38 o 
   3  -9   6      103.56      200.48     91.04 o 
   4  -9   6       23.15       16.79     49.72 o 
   5  -9   6       75.44      130.75     81.35 o 
   6  -9   6        2.76       14.53     58.11 o 
   7  -9   6       15.96       46.16     75.54 o 
  -8  -8   6        0.45       37.13     68.76 o 
  -7  -8   6       67.96       21.63     68.12 o 
  -6  -8   6       12.53       -0.32     53.59 o 
  -5  -8   6      323.52      339.12     65.69 o 
  -4  -8   6      254.23      284.49     58.24 o 
  -3  -8   6      968.34      969.38    152.05 o 
  -2  -8   6        1.10       -7.01     18.36 o 
  -1  -8   6      705.76      884.86     86.54 o 
   0  -8   6       68.79      122.35     61.66 o 
   1  -8   6       71.29      118.80     60.05 o 
   2  -8   6       49.39       45.84     49.07 o 
   3  -8   6      359.53      386.10    113.31 o 
   4  -8   6      201.90      219.52     92.33 o 
   5  -8   6      149.14      143.98     79.42 o 
   6  -8   6       16.26       61.34     62.63 o 
   7  -8   6       31.26        9.68     60.37 o 
   8  -8   6        0.52      -32.28     62.95 o 
  -8  -7   6       28.22        7.10     62.63 o 
  -7  -7   6        3.38        2.91     51.65 o 
  -6  -7   6       72.46       99.43     73.28 o 
  -5  -7   6      404.93      422.24     68.65 o 
  -4  -7   6       81.36       69.89     36.61 o 
  -3  -7   6     1560.61     1556.61    114.27 o 
  -2  -7   6       23.66       23.09     22.80 o 
  -1  -7   6      739.68      767.81     78.00 o 
   0  -7   6      120.06      185.30     71.99 o 
   1  -7   6       63.27       97.82     51.01 o 
   2  -7   6      131.29      167.55     71.67 o 
   3  -7   6        2.90      -15.50     30.67 o 
   4  -7   6      453.11      543.00    115.90 o 
   5  -7   6       20.43      -28.73     39.39 o 
   6  -7   6        9.42       11.30     45.84 o 
   7  -7   6        0.38      -10.33     52.30 o 
   8  -7   6        1.96      -33.57     59.40 o 
  -9  -6   6       72.05       85.51     59.26 o 
  -8  -6   6       39.14       13.10     47.01 o 
  -7  -6   6      335.25      403.13     86.52 o 
  -6  -6   6       90.12      107.47     46.65 o 
  -5  -6   6        3.76        9.35     19.04 o 
  -4  -6   6      298.70      296.12     42.80 o 
  -3  -6   6        3.42       16.17     14.97 o 
  -2  -6   6       12.23       16.36     14.75 o 
  -1  -6   6       17.21       30.46     20.00 o 
   0  -6   6       27.11       42.29     31.31 o 
   1  -6   6      400.72      457.77     86.84 o 
   2  -6   6       80.73      116.54     57.14 o 
   3  -6   6      152.20      235.34     84.90 o 
   4  -6   6       10.56       -9.36     29.70 o 
   5  -6   6       33.84       22.28     48.10 o 
   6  -6   6       23.99       16.14     42.29 o 
   7  -6   6        1.36        0.00     46.16 o 
   8  -6   6        0.77       21.95     53.27 o 
  -9  -5   6       49.28       64.89     56.95 o 
  -8  -5   6       62.14      196.49     68.25 o 
  -7  -5   6       35.02       34.19     37.36 o 
  -6  -5   6       42.31       34.03     34.41 o 
  -5  -5   6       66.15      104.15     30.81 o 
  -4  -5   6       23.25       24.98     18.34 o 
  -3  -5   6       11.34       20.97     15.23 o 
  -2  -5   6       34.02       42.55     16.38 o 
  -1  -5   6       44.45       56.15     15.72 o 
   0  -5   6      258.15      229.85     67.47 o 
   1  -5   6      254.37      245.03     72.96 o 
   2  -5   6       73.41       75.22     42.29 o 
   3  -5   6      589.39      593.36    101.05 o 
   4  -5   6        0.20       -2.86     13.57 o 
   5  -5   6        1.78        9.83     17.58 o 
   6  -5   6     1165.71     1249.52    104.40 o 
   7  -5   6        8.20        9.30     25.14 o 
   8  -5   6       88.92      147.48     52.46 o 
   9  -5   6        2.63      -26.79     60.69 o 
  -9  -4   6       79.77       90.67     55.52 o 
  -8  -4   6       14.01        3.30     33.96 o 
  -7  -4   6      145.62      164.45     58.37 o 
  -6  -4   6      940.78      957.01     99.50 o 
  -5  -4   6      607.85      518.39     68.60 o 
  -4  -4   6       71.28       69.96     23.81 o 
  -3  -4   6        6.93        0.24     11.04 o 
  -2  -4   6      294.43      260.12     29.48 o 
  -1  -4   6      146.66      201.96     22.85 o 
   0  -4   6      888.25      857.43     99.43 o 
   1  -4   6       13.67       -5.81     11.94 o 
   2  -4   6     2357.48     2193.29    168.84 o 
   3  -4   6        1.35        7.54     11.32 o 
   4  -4   6       42.20       31.95     18.07 o 
   5  -4   6       23.11       12.86     18.26 o 
   6  -4   6      246.55      311.64     56.76 o 
   7  -4   6      422.12      552.60     75.75 o 
   8  -4   6       38.78       53.68     40.77 o 
   9  -4   6       47.80       66.72     45.76 o 
  10  -4   6       96.52      257.29     90.71 o 
  -9  -3   6        1.85        3.14     43.04 o 
  -8  -3   6      122.72      131.39     58.23 o 
  -7  -3   6      117.23      145.45     53.40 o 
  -6  -3   6       85.07       79.85     40.67 o 
  -5  -3   6       28.93       56.57     31.11 o 
  -4  -3   6       34.11       30.57     16.80 o 
  -3  -3   6      109.38      117.21     25.58 o 
  -2  -3   6        6.99        8.95      9.44 o 
  -1  -3   6      381.76      386.38     29.28 o 
   0  -3   6     1235.65     1185.42    108.47 o 
   1  -3   6      627.68      646.95     84.26 o 
   2  -3   6      384.07      366.05     30.14 o 
   3  -3   6      600.08      607.54     49.68 o 
   4  -3   6        4.00        6.76     12.11 o 
   5  -3   6       32.06       37.49     22.76 o 
   6  -3   6        1.41       -0.45     16.60 o 
   7  -3   6       21.82       36.84     27.45 o 
   8  -3   6       17.41       40.33     28.44 o 
   9  -3   6       60.51      121.82     48.27 o 
  10  -3   6       10.96       45.20     50.68 o 
  -9  -2   6        3.59        5.23     41.41 o 
  -8  -2   6        9.15      -17.07     30.69 o 
  -7  -2   6       65.59      117.93     47.53 o 
  -6  -2   6        4.20       -0.05     22.88 o 
  -5  -2   6        0.15        5.59     18.93 o 
  -4  -2   6       64.75       83.27     22.14 o 
  -3  -2   6      486.88      583.49     42.17 o 
  -2  -2   6      761.86      752.17     44.91 o 
  -1  -2   6     3710.96     3901.49     89.85 o 
   0  -2   6       53.22       58.43     29.38 o 
   1  -2   6      365.54      419.68     64.57 o 
   2  -2   6      557.88      491.16     36.36 o 
   3  -2   6       70.45       93.35     24.44 o 
   4  -2   6     1294.45     1326.45     82.57 o 
   5  -2   6      167.20      193.03     43.10 o 
   6  -2   6        2.82       24.88     22.29 o 
   7  -2   6      243.26      297.36     63.11 o 
   8  -2   6        1.00        3.39     22.73 o 
   9  -2   6        3.34       12.66     28.53 o 
  10  -2   6        5.67       39.06     48.75 o 
  -9  -1   6        2.60        3.92     29.73 o 
  -8  -1   6      193.39      207.41     65.84 o 
  -7  -1   6      145.47      118.11     46.56 o 
  -6  -1   6       81.34       83.20     37.69 o 
  -5  -1   6      764.77      721.00     77.49 o 
  -4  -1   6      547.32      513.14     60.26 o 
  -3  -1   6       27.98       17.78     10.79 o 
  -2  -1   6      592.91      595.62     38.19 o 
  -1  -1   6      464.84      466.19     32.24 o 
   0  -1   6       86.72       72.74     16.43 o 
   1  -1   6      698.23      673.90     37.09 o 
   2  -1   6      124.16      132.16     22.21 o 
   3  -1   6     6953.48     7211.66    167.49 o 
   4  -1   6     4336.57     4642.52    152.61 o 
   5  -1   6      164.97      173.17     39.95 o 
   6  -1   6      165.66      152.97     42.11 o 
   7  -1   6        1.95        0.64     20.64 o 
   8  -1   6       64.35       95.79     42.79 o 
   9  -1   6       84.67      129.45     50.32 o 
  10  -1   6        7.63       40.35     48.75 o 
  11  -1   6       64.11      103.30     79.42 o 
  -9   0   6       34.30       18.62     32.01 o 
  -8   0   6        4.83       -0.65     28.94 o 
  -7   0   6       96.76      138.20     50.39 o 
  -6   0   6     1474.76     1611.00    125.09 o 
  -5   0   6       95.51      114.47     39.19 o 
  -4   0   6      109.30      120.66     36.50 o 
  -3   0   6     2471.32     2543.74     62.98 o 
  -2   0   6        0.05        1.26      7.79 o 
  -1   0   6      230.60      265.79     24.33 o 
   0   0   6      742.04      709.29     43.11 o 
   1   0   6      294.98      299.55     29.41 o 
   2   0   6        6.38       20.62     11.58 o 
   3   0   6       93.79       79.74     25.34 o 
   4   0   6       73.75       84.76     27.12 o 
   5   0   6        1.92       22.64     16.97 o 
   6   0   6      145.18      152.08     41.52 o 
   7   0   6       74.87      118.89     41.43 o 
   8   0   6      325.17      465.54     87.81 o 
   9   0   6        9.53       23.50     30.64 o 
  10   0   6       51.16       24.70     42.60 o 
  11   0   6        0.18      -42.94     42.94 o 
  -9   1   6        0.07       52.94     66.83 o 
  -8   1   6       12.89       52.66     35.56 o 
  -7   1   6      415.26      503.56     79.42 o 
  -6   1   6      360.29      400.59     65.70 o 
  -5   1   6       10.33        6.64     18.45 o 
  -4   1   6      204.72      205.40     47.45 o 
  -3   1   6       29.14       22.90     17.46 o 
  -2   1   6     2415.66     2510.50     64.51 o 
  -1   1   6      329.05      338.51     27.10 o 
   0   1   6      279.11      290.55     43.26 o 
   1   1   6       37.31       68.76     25.83 o 
   2   1   6      419.09      376.25     52.78 o 
   3   1   6       76.05      123.32     39.39 o 
   4   1   6      625.53      672.77     82.00 o 
   5   1   6       45.17       25.50     24.86 o 
   6   1   6        4.19      -13.88     13.88 o 
   7   1   6      291.71      247.61     78.12 o 
   8   1   6      161.60      142.98     45.90 o 
   9   1   6       59.28       77.75     39.47 o 
  10   1   6        0.17       12.77     29.76 o 
  11   1   6        1.72       -8.72     38.09 o 
  -9   2   6      142.67       48.10     63.92 o 
  -8   2   6       38.53       58.42     37.39 o 
  -7   2   6       65.26       65.14     37.69 o 
  -6   2   6      295.65      350.68     65.59 o 
  -5   2   6       37.34       25.40     20.66 o 
  -4   2   6      301.07      348.22     52.18 o 
  -3   2   6      111.94      173.04     39.92 o 
  -2   2   6      414.24      442.97     27.45 o 
  -1   2   6       21.47       32.81     16.58 o 
   0   2   6        2.43       -6.78     13.24 o 
   1   2   6      452.11      407.09     54.88 o 
   2   2   6       28.13       11.65     12.02 o 
   3   2   6     1226.47     1265.81    105.89 o 
   4   2   6       72.98       55.20     32.28 o 
   5   2   6     2270.08     2287.56    169.48 o 
   6   2   6        2.66       44.87     34.87 o 
   7   2   6       47.42       43.58     35.51 o 
   8   2   6       74.26      184.01     73.60 o 
   9   2   6        4.28       14.20     33.25 o 
  10   2   6       66.07       76.77     42.28 o 
  11   2   6       58.16        2.58     38.42 o 
  -9   3   6        0.34        3.23     66.83 o 
  -8   3   6        2.29       -9.04     51.65 o 
  -7   3   6      317.61      388.43     74.92 o 
  -6   3   6      154.18      183.15     53.60 o 
  -5   3   6      120.42      168.95     47.68 o 
  -4   3   6        6.16        3.86     15.83 o 
  -3   3   6      462.28      496.73     56.45 o 
  -2   3   6      262.68      252.53     38.15 o 
  -1   3   6        5.38       -6.41      7.75 o 
   0   3   6      461.90      394.40     39.65 o 
   1   3   6      812.75      922.32     89.10 o 
   3   3   6     1609.98     1576.51     88.16 o 
   4   3   6     2194.33     2143.90    155.60 o 
   5   3   6      138.17       97.49     47.13 o 
   6   3   6      398.44      430.98     83.94 o 
   7   3   6       55.13       82.97     51.65 o 
   8   3   6       86.70       56.82     45.52 o 
   9   3   6       14.87       52.94     48.75 o 
  10   3   6       51.79       52.30     47.13 o 
  11   3   6        8.24        4.84     40.35 o 
  -9   4   6       73.76      125.26     92.65 o 
  -8   4   6       81.92       80.06     71.67 o 
  -7   4   6       11.80       21.63     51.33 o 
  -6   4   6      187.75      211.49     58.86 o 
  -5   4   6      276.35      319.75     59.73 o 
  -4   4   6      513.24      496.48     62.87 o 
  -3   4   6      935.05      909.02     76.21 o 
  -2   4   6      643.56      667.78     59.86 o 
  -1   4   6     1510.76     1518.65     81.50 o 
   0   4   6      810.84      735.46     77.64 o 
   1   4   6      177.19      207.26     48.10 o 
   2   4   6     3505.08     3120.46    177.23 o 
   3   4   6     2428.21     2469.33    116.19 o 
   4   4   6      318.91      313.79     64.89 o 
   5   4   6      645.89      737.66    103.95 o 
   6   4   6       91.97      143.66     59.72 o 
   7   4   6      222.93      214.36     79.42 o 
   8   4   6      350.81      478.43    105.24 o 
   9   4   6       11.92       17.11     30.99 o 
  10   4   6       38.88       13.56     36.80 o 
  11   4   6      118.71        0.65     38.42 o 
  -9   5   6       81.71      197.25    107.82 o 
  -8   5   6       25.56       33.25     60.69 o 
  -7   5   6      240.66      374.16    123.64 o 
  -6   5   6        6.70       34.54     43.58 o 
  -5   5   6       19.17       21.43     25.38 o 
  -4   5   6      763.85      898.50     85.30 o 
  -3   5   6     1027.07      986.18     55.56 o 
  -2   5   6      394.04      395.57     35.90 o 
  -1   5   6     1024.68      986.15     53.18 o 
   0   5   6     1314.03     1428.65     60.81 o 
   1   5   6     3015.11     2764.05    175.94 o 
   2   5   6       77.02       27.12     25.83 o 
   3   5   6      401.26      412.23     51.47 o 
   4   5   6      458.19      353.17     71.34 o 
   5   5   6       87.31      115.25     53.59 o 
   6   5   6      311.46      369.32     84.58 o 
   7   5   6       15.75       -5.49     28.41 o 
   8   5   6        1.61       41.32     41.64 o 
   9   5   6      120.70       82.32     64.24 o 
  10   5   6       19.47       -7.10     28.41 o 
  11   5   6       18.16       11.30     40.68 o 
  -8   6   6       62.19       13.56     36.80 o 
  -7   6   6        1.32       33.90     41.97 o 
  -6   6   6       41.02       66.50     49.07 o 
  -5   6   6       83.94      124.61     61.66 o 
  -4   6   6       21.73       30.69     22.03 o 
  -3   6   6     1681.21     1769.72     79.39 o 
  -2   6   6      310.86      310.05     33.89 o 
  -1   6   6      963.84      895.83     51.37 o 
   0   6   6      127.17      164.98     23.91 o 
   1   6   6      775.32      809.30     43.80 o 
   2   6   6      573.59      569.63     61.48 o 
   3   6   6      799.32      772.50     73.50 o 
   4   6   6        4.56      -11.62     17.43 o 
   5   6   6      512.30      425.16     85.55 o 
   6   6   6      308.38      200.48     72.96 o 
   7   6   6       11.02       12.91     31.31 o 
   8   6   6      310.44      408.38    119.45 o 
   9   6   6       24.87        4.84     40.35 o 
  10   6   6        4.36       10.33     35.51 o 
  11   6   6      208.14        6.46     38.74 o 
  -8   7   6        8.06        4.52     40.35 o 
  -7   7   6      180.93       15.50     31.31 o 
  -6   7   6       79.53      200.48     85.87 o 
  -5   7   6       67.42       98.79     57.46 o 
  -4   7   6      459.81      610.79    111.70 o 
  -3   7   6      453.99      413.97     54.77 o 
  -2   7   6      192.87      184.26     32.21 o 
  -1   7   6       44.21       56.69     17.62 o 
   0   7   6       63.83       37.58     22.50 o 
   1   7   6       11.33        2.87     14.18 o 
   2   7   6     1298.60     1453.93    101.66 o 
   3   7   6      428.09      416.27     47.85 o 
   4   7   6       35.42       71.06     34.22 o 
   5   7   6      457.38      481.01     99.11 o 
   6   7   6        2.51       41.64     39.39 o 
   7   7   6      829.33      878.41    140.11 o 
   8   7   6       79.02       35.19     43.90 o 
   9   7   6       37.69       44.87     46.16 o 
  10   7   6       11.14      -20.66     37.13 o 
  -7   8   6       62.57       12.59     35.19 o 
  -5   8   6       24.13       32.28     38.42 o 
  -4   8   6        0.61       22.92     30.99 o 
  -3   8   6      503.12      546.87    104.92 o 
  -2   8   6     2922.08     3071.71    150.86 o 
  -1   8   6      426.48      563.15     66.53 o 
   0   8   6      147.42      182.30     47.33 o 
   1   8   6      163.33      147.47     43.94 o 
   2   8   6      133.74      131.23     40.63 o 
   3   8   6      419.65      441.46     52.93 o 
   4   8   6       10.52        0.33     18.21 o 
   5   8   6      643.56      644.04    117.83 o 
   6   8   6     1324.50     1576.69    188.85 o 
   7   8   6      116.69      109.44     69.41 o 
   8   8   6       92.12      140.43     83.61 o 
   9   8   6       15.77      -12.59     53.91 o 
  10   8   6      182.14      340.91    134.30 o 
  -7   9   6      171.09      -14.85     37.13 o 
  -6   9   6       98.40      -11.94     27.12 o 
  -5   9   6       47.77       79.09     62.31 o 
  -4   9   6      191.40      254.07     93.30 o 
  -3   9   6       89.46      116.54     61.01 o 
  -2   9   6       75.79      103.49     37.43 o 
  -1   9   6       17.99       43.65     26.55 o 
   0   9   6       82.59       84.48     35.17 o 
   1   9   6      329.01      399.93     61.68 o 
   2   9   6     1113.91     1142.79    101.11 o 
   3   9   6       66.13       73.62     30.94 o 
   4   9   6      337.47      379.57     59.83 o 
   5   9   6       10.84       17.11     42.94 o 
   6   9   6      142.82       85.55     65.86 o 
   7   9   6      872.29      968.81    160.45 o 
   8   9   6        0.86       -2.91     52.30 o 
   9   9   6      195.55      188.53    105.89 o 
  10   9   6       67.18      177.23    115.57 o 
  -6  10   6       50.65      -12.27     39.06 o 
  -5  10   6       91.22        6.46     36.80 o 
  -4  10   6        0.38      -25.18     27.12 o 
  -3  10   6       63.57       62.95     49.72 o 
  -2  10   6      246.27      365.28     68.63 o 
  -1  10   6       27.42       23.41     26.25 o 
   0  10   6      612.20      672.67     83.32 o 
   1  10   6      412.87      464.71     69.86 o 
   2  10   6       17.52       48.99     31.04 o 
   3  10   6     1129.82     1343.16     98.08 o 
   4  10   6        2.40        6.79     22.14 o 
   5  10   6      176.25      209.43     60.12 o 
   6  10   6      182.81      243.41     98.14 o 
   7  10   6        0.43      -18.40     43.90 o 
   8  10   6       77.80       94.59     78.77 o 
   9  10   6       74.85      224.04    114.93 o 
  -5  11   6       11.56       57.14     39.06 o 
  -4  11   6        1.76      -22.92     32.28 o 
  -3  11   6      158.28      236.63     95.88 o 
  -2  11   6        3.30      -13.11     23.84 o 
  -1  11   6     1100.17     1273.02    118.69 o 
   0  11   6       89.90      130.53     47.47 o 
   1  11   6      429.45      496.86     75.90 o 
   2  11   6      716.09      902.77     98.96 o 
   3  11   6        0.31       -3.91     23.21 o 
   4  11   6      955.62      915.46     89.44 o 
   5  11   6      391.97      445.90     90.94 o 
   6  11   6       40.07       40.68     58.11 o 
   7  11   6      294.78      388.36    133.01 o 
   8  11   6       38.28       52.62     72.96 o 
   9  11   6       16.89      -20.66     71.34 o 
  -4  12   6      211.52       14.85     42.29 o 
  -3  12   6      154.62      116.54     77.16 o 
  -2  12   6      143.95      213.23     64.26 o 
  -1  12   6       14.88       30.63     32.37 o 
   0  12   6      222.05      295.88     73.39 o 
   1  12   6      210.83      203.67     63.46 o 
   2  12   6      234.85      275.09     71.55 o 
   3  12   6      455.89      679.86     79.25 o 
   4  12   6       11.59       37.82     33.84 o 
   5  12   6        7.19        6.68     32.78 o 
   6  12   6       43.75       49.72     72.64 o 
   7  12   6       13.23       11.94     66.50 o 
   8  12   6       70.33      100.08     88.78 o 
  -3  13   6       98.30       75.22     69.09 o 
  -2  13   6       69.42      136.88     81.03 o 
  -1  13   6       73.51       37.91     40.51 o 
   0  13   6       92.03      105.56     49.45 o 
   1  13   6      128.11      178.41     61.49 o 
   2  13   6       66.65      168.52     89.75 o 
   3  13   6       28.88        2.84     32.33 o 
   4  13   6       91.05      143.16     54.28 o 
   5  13   6       31.91       81.13     58.38 o 
   6  13   6        2.52       22.60     74.90 o 
   7  13   6       56.20      115.57     99.43 o 
  -2  14   6       65.99      180.14     93.62 o 
  -1  14   6        8.23       -2.83     35.70 o 
   0  14   6      233.32      297.84     80.26 o 
   1  14   6      123.29      144.65     58.70 o 
   2  14   6        0.60      -16.45     33.94 o 
   3  14   6       27.59      100.13     51.07 o 
   4  14   6        5.61       18.03     40.81 o 
   5  14   6       14.82       13.51     47.51 o 
   6  14   6       80.73       20.11     37.69 o 
   1  15   6        0.92       43.66     45.87 o 
   2  15   6      101.90      153.95     61.90 o 
   3  15   6        9.39        8.79     42.80 o 
  -1 -13   7        1.35      -15.50     44.87 o 
   0 -13   7        6.62      -36.16     36.16 o 
  -4 -12   7       49.79       27.12     61.98 o 
  -3 -12   7      334.10      344.78    126.55 o 
  -2 -12   7       77.14       51.98     45.52 o 
  -1 -12   7        1.41       21.63     37.77 o 
   0 -12   7       24.73       39.06     46.16 o 
   1 -12   7       37.09       21.95     40.68 o 
   2 -12   7       67.04       12.91     64.24 o 
   3 -12   7       28.56       83.29     87.16 o 
  -5 -11   7       27.77       40.03     48.75 o 
  -4 -11   7       32.65       46.49     56.49 o 
  -3 -11   7       24.07       69.73     50.68 o 
  -2 -11   7      227.60      170.78     76.19 o 
  -1 -11   7      295.94      350.59    118.48 o 
   0 -11   7       22.57       67.79     52.94 o 
   1 -11   7      141.67       22.28     33.25 o 
   2 -11   7      125.98      164.97     91.68 o 
   3 -11   7      104.27       79.42     84.58 o 
   4 -11   7        4.85        2.91     62.95 o 
   5 -11   7       16.83        2.58     72.31 o 
  -5 -10   7       21.69       22.28     45.84 o 
  -4 -10   7       79.05       88.13     65.53 o 
  -3 -10   7       72.63       88.78     51.98 o 
  -2 -10   7      236.49      325.09    109.76 o 
  -1 -10   7       13.98       21.63     39.39 o 
   0 -10   7       44.64        7.75     38.74 o 
   1 -10   7      141.21      118.16     69.73 o 
   2 -10   7        0.98       46.49     57.46 o 
   3 -10   7      418.40      517.49    149.15 o 
   4 -10   7       46.09       33.90     58.75 o 
   5 -10   7       51.42      101.05     86.84 o 
   6 -10   7       37.91      105.56     94.91 o 
  -7  -9   7      118.32      223.40    109.44 o 
  -6  -9   7       66.61       61.01     78.45 o 
  -5  -9   7      250.04      326.64     76.63 o 
  -4  -9   7       65.37      100.38     43.79 o 
  -3  -9   7       96.05      141.99     49.80 o 
  -2  -9   7        2.52       18.40     25.91 o 
  -1  -9   7        3.98        0.83     20.31 o 
   0  -9   7      164.67      150.82     48.82 o 
   1  -9   7       63.45       92.97     56.17 o 
   2  -9   7      313.48      334.45    115.25 o 
   3  -9   7       69.19       60.37     62.31 o 
   4  -9   7      482.40      584.96    135.26 o 
   5  -9   7       93.03       98.14     76.19 o 
   6  -9   7       24.50       61.34     72.96 o 
   7  -9   7       67.00      167.55    108.79 o 
  -7  -8   7       25.59       34.22     69.09 o 
  -6  -8   7      150.64      219.20    100.72 o 
  -5  -8   7      408.89      463.77     74.18 o 
  -4  -8   7      113.98      122.71     49.07 o 
  -3  -8   7       46.80       91.71     40.40 o 
  -2  -8   7      929.07     1190.27    166.09 o 
  -1  -8   7      223.91      228.96     56.61 o 
   0  -8   7      742.15      817.40    129.78 o 
   1  -8   7      233.66      282.47     94.27 o 
   2  -8   7       48.42       49.07     41.64 o 
   3  -8   7      375.97      479.72    132.68 o 
   4  -8   7       80.38       70.38     62.63 o 
   5  -8   7       68.20      149.79     87.16 o 
   6  -8   7       98.67      204.67     97.49 o 
   7  -8   7        5.34       33.90     65.21 o 
   8  -8   7       48.74       86.84     95.88 o 
  -8  -7   7        0.34       23.57     73.60 o 
  -7  -7   7       70.53      194.34     99.75 o 
  -6  -7   7       91.28       91.36     73.28 o 
  -5  -7   7       32.13       41.64     51.98 o 
  -4  -7   7     1707.24     1855.83    132.08 o 
  -3  -7   7      928.31      962.43    120.25 o 
  -2  -7   7      112.58      131.43     40.63 o 
  -1  -7   7      983.82     1062.70     94.62 o 
   0  -7   7       16.58       -7.43     28.09 o 
   1  -7   7      274.44      188.53     73.60 o 
   2  -7   7      172.27      228.89     79.74 o 
   3  -7   7        2.47      -18.72     32.28 o 
   4  -7   7     1120.45     1137.00    162.38 o 
   5  -7   7      948.87     1323.59    181.11 o 
   6  -7   7        2.01       37.77     58.11 o 
   7  -7   7      109.84      170.45     94.59 o 
   8  -7   7        0.35      -26.15     62.63 o 
  -8  -6   7      129.09      253.74    118.48 o 
  -7  -6   7      121.56      217.59     99.11 o 
  -6  -6   7      160.71      128.16     76.83 o 
  -5  -6   7     1295.66     1443.69    179.17 o 
  -4  -6   7        7.32       -2.97     22.11 o 
  -3  -6   7      319.07      378.98     60.49 o 
  -2  -6   7      740.60      818.41     80.67 o 
  -1  -6   7       52.21       67.20     29.14 o 
   0  -6   7      664.62      601.11     99.43 o 
   1  -6   7      295.85      298.29     89.42 o 
   2  -6   7       15.53       12.91     23.89 o 
   3  -6   7      484.23      576.25    112.67 o 
   4  -6   7        1.63       -4.20     29.05 o 
   5  -6   7      386.91      437.11    105.89 o 
   6  -6   7      337.14      498.77    116.54 o 
   7  -6   7        0.72      -27.12     41.64 o 
   8  -6   7       25.62       12.91     52.30 o 
   9  -6   7        0.68        0.97     79.74 o 
  -9  -5   7       98.45       80.19     56.69 o 
  -8  -5   7       15.17       25.96     42.97 o 
  -7  -5   7      122.75      184.86     61.74 o 
  -6  -5   7      547.83      597.65     83.13 o 
  -5  -5   7        4.12       17.68     25.19 o 
  -4  -5   7      261.58      289.89     41.00 o 
  -3  -5   7      127.02      214.37     35.09 o 
  -2  -5   7      121.98      116.80     24.61 o 
  -1  -5   7     1146.45     1076.59     86.21 o 
   0  -5   7        0.77       -0.97     20.34 o 
   1  -5   7      393.55      458.42     84.58 o 
   2  -5   7      436.38      428.39     87.16 o 
   3  -5   7       19.75        4.20     27.44 o 
   4  -5   7      392.99      395.14     93.30 o 
   5  -5   7      512.93      747.35    125.58 o 
   6  -5   7       62.29       53.27     49.07 o 
   7  -5   7      602.64      694.40    134.94 o 
   8  -5   7       34.83       29.70     58.75 o 
   9  -5   7       52.84       82.32     77.16 o 
  -9  -4   7        4.57       10.19     48.85 o 
  -8  -4   7      134.66      170.33     64.90 o 
  -7  -4   7      126.48      166.17     59.10 o 
  -6  -4   7       24.42       66.46     39.51 o 
  -5  -4   7      514.81      668.90     81.84 o 
  -4  -4   7       82.98      106.10     27.18 o 
  -3  -4   7      911.39      922.25     60.28 o 
  -2  -4   7      764.50      786.57     49.67 o 
  -1  -4   7        3.43       -0.27      8.42 o 
   0  -4   7     1603.39     1426.58    133.97 o 
   1  -4   7      617.01      659.54     94.27 o 
   2  -4   7       75.35      137.20     53.91 o 
   3  -4   7       74.38       92.01     24.15 o 
   4  -4   7      131.18      128.83     32.96 o 
   5  -4   7     1210.83     1332.28     95.60 o 
   6  -4   7     2624.71     2876.34    214.68 o 
   7  -4   7       16.49       62.94     32.94 o 
   8  -4   7      226.75      302.76     71.24 o 
   9  -4   7       27.76       24.86     68.76 o 
  -9  -3   7      252.02      297.49     87.03 o 
  -8  -3   7      115.97      128.42     54.53 o 
  -7  -3   7      520.77      531.86     85.63 o 
  -6  -3   7      285.86      350.61     73.37 o 
  -5  -3   7        4.94       22.80     24.54 o 
  -4  -3   7      687.33      717.85     53.76 o 
  -3  -3   7     1286.55     1286.19     67.39 o 
  -2  -3   7      103.62       77.57     20.47 o 
  -1  -3   7     3740.73     3605.76    135.31 o 
   0  -3   7      814.74      806.10     94.27 o 
   1  -3   7      129.13      143.34     50.36 o 
   2  -3   7     1229.45     1155.08    122.03 o 
   3  -3   7       10.21       16.05     13.24 o 
   4  -3   7     1675.80     1811.19     97.34 o 
   5  -3   7       97.18      103.50     34.75 o 
   6  -3   7      163.65      145.60     43.20 o 
   7  -3   7      628.16      697.31     86.36 o 
   8  -3   7       94.89      154.40     52.84 o 
   9  -3   7       10.85       27.59     35.13 o 
  10  -3   7      108.04      211.13     93.62 o 
  -9  -2   7        5.73       43.13     49.64 o 
  -8  -2   7      196.31      290.20     79.60 o 
  -7  -2   7      120.19      165.84     58.67 o 
  -6  -2   7      517.22      560.42     78.75 o 
  -5  -2   7      321.00      331.33     66.92 o 
  -4  -2   7       72.58       62.85     28.50 o 
  -3  -2   7      474.00      480.59     40.46 o 
  -2  -2   7     2880.27     2888.03    104.62 o 
  -1  -2   7       50.03       55.42     15.57 o 
   0  -2   7     4494.45     4543.49     86.03 o 
   1  -2   7      205.95      224.69     50.68 o 
   2  -2   7      124.08      149.03     22.27 o 
   3  -2   7     2138.16     2097.84     89.88 o 
   4  -2   7        2.27        3.38     12.41 o 
   5  -2   7      133.48      182.87     38.31 o 
   6  -2   7       67.74       67.59     31.08 o 
   7  -2   7      394.99      451.99     66.20 o 
   8  -2   7      324.59      487.82     76.60 o 
   9  -2   7      121.28      218.76     64.62 o 
  10  -2   7        1.89        9.48     35.48 o 
  -9  -1   7        7.41       14.12     30.65 o 
  -8  -1   7        0.16      -28.57     28.57 o 
  -7  -1   7      124.75      120.61     47.70 o 
  -6  -1   7      828.91      850.87     94.70 o 
  -5  -1   7       21.62        9.21     20.93 o 
  -4  -1   7      720.35      762.79     75.37 o 
  -3  -1   7     2023.66     2142.99     76.29 o 
  -2  -1   7       93.05       88.51     20.41 o 
  -1  -1   7      394.84      336.14     29.84 o 
   0  -1   7      924.08      913.91     49.33 o 
   1  -1   7        4.74       23.76     10.74 o 
   2  -1   7     2158.87     2097.20     90.71 o 
   3  -1   7       10.15       -1.19      9.79 o 
   4  -1   7     3147.47     3333.79    164.64 o 
   5  -1   7     2469.46     2537.86    126.97 o 
   6  -1   7       87.66      114.36     37.06 o 
   7  -1   7     1123.13     1347.28    110.05 o 
   8  -1   7      184.60      256.65     63.86 o 
   9  -1   7       75.24      145.55     51.74 o 
  10  -1   7       29.31       48.30     40.96 o 
  -9   0   7       17.71       15.76     30.31 o 
  -8   0   7      143.63      144.63     53.53 o 
  -7   0   7      477.96      581.49     84.81 o 
  -6   0   7      556.03      664.90     84.57 o 
  -5   0   7      998.99     1019.37    104.76 o 
  -4   0   7      647.73      693.73     72.54 o 
  -3   0   7       91.15       82.62     16.91 o 
  -2   0   7     5896.95     6074.00    120.64 o 
  -1   0   7      359.88      343.17     30.00 o 
   0   0   7      548.84      520.81     40.86 o 
   1   0   7      458.29      378.25     35.21 o 
   2   0   7       60.94       78.67     23.82 o 
   3   0   7     7859.63     8122.84    186.85 o 
   4   0   7     1513.45     1492.31     89.28 o 
   5   0   7       40.92       50.64     23.99 o 
   6   0   7      446.89      475.97     62.19 o 
   7   0   7      682.00      775.41     84.39 o 
   8   0   7      629.50      831.92     93.89 o 
   9   0   7      523.88      798.09     99.33 o 
  10   0   7        1.22       -8.15     31.83 o 
  11   0   7      111.03      163.35     93.94 o 
  -9   1   7       31.92       14.08     31.72 o 
  -8   1   7       59.32       48.85     40.13 o 
  -7   1   7      200.53      279.03     69.56 o 
  -6   1   7     2669.64     3084.78    178.68 o 
  -5   1   7      101.63      107.67     39.75 o 
  -4   1   7      519.41      543.12     64.59 o 
  -3   1   7     2722.14     2684.22    129.51 o 
  -2   1   7      133.38      143.41     20.42 o 
  -1   1   7     3149.06     3045.63     85.24 o 
   0   1   7      333.72      310.41     34.23 o 
   1   1   7     2211.27     2211.05    116.86 o 
   2   1   7      162.91       87.92     24.29 o 
   3   1   7      450.86      486.18     62.95 o 
   4   1   7     2752.59     2668.17    161.41 o 
   5   1   7      297.89      344.13     66.18 o 
   6   1   7        7.47       12.91     30.99 o 
   7   1   7      282.09      365.49     64.68 o 
   8   1   7      626.61      736.07     88.18 o 
   9   1   7      115.92      116.92     47.69 o 
  10   1   7       12.92      -11.28     36.38 o 
  11   1   7        0.48       20.66     51.98 o 
  -9   2   7        1.32       -6.13     58.43 o 
  -8   2   7       28.25       48.08     37.48 o 
  -7   2   7      390.30      406.18     76.12 o 
  -6   2   7       24.41       15.14     23.21 o 
  -5   2   7      831.24      862.14    104.60 o 
  -4   2   7      731.86      695.20     74.34 o 
  -3   2   7     1963.34     1849.48    154.63 o 
  -2   2   7     1961.47     1933.50     62.53 o 
  -1   2   7     3345.75     3376.97    151.08 o 
   0   2   7        8.80       20.34     20.66 o 
   1   2   7      847.05      944.27     85.87 o 
   2   2   7       67.20       48.57     22.03 o 
   3   2   7     2153.19     2070.30    136.88 o 
   4   2   7      346.00      357.69     62.63 o 
   5   2   7      993.99     1212.86    124.61 o 
   6   2   7     1417.09     1374.92    145.27 o 
   7   2   7       76.59       52.30     41.32 o 
   8   2   7      158.58      238.89     86.84 o 
   9   2   7       58.85      126.07     49.44 o 
  10   2   7        2.71       13.65     30.86 o 
  11   2   7       12.56       30.02     42.29 o 
  -9   3   7      227.84      389.01    144.63 o 
  -8   3   7       54.86       79.42     70.05 o 
  -7   3   7       57.68       95.39     45.73 o 
  -6   3   7      623.43      838.44     96.45 o 
  -5   3   7      121.01       72.41     34.35 o 
  -4   3   7       37.80       16.90     18.60 o 
  -3   3   7      380.85      395.05     59.40 o 
  -2   3   7        0.10       -4.71     10.51 o 
  -1   3   7     3356.32     3419.67    135.59 o 
   0   3   7        2.19       10.66     12.20 o 
   1   3   7      640.42      622.09     77.16 o 
   2   3   7     3254.59     3412.61    178.20 o 
   3   3   7      572.14      738.18     62.03 o 
   4   3   7     5000.40     5026.75    241.80 o 
   5   3   7     1775.53     1743.59    154.31 o 
   6   3   7       32.22       20.98     28.73 o 
   7   3   7     1072.31     1331.99    156.89 o 
   8   3   7      424.06      524.27    109.44 o 
   9   3   7       89.95      193.37     82.64 o 
  10   3   7      221.65      156.57     78.12 o 
  11   3   7       44.75       35.51     43.58 o 
  -9   4   7        0.32      -17.43     61.98 o 
  -8   4   7       67.48       50.68     68.44 o 
  -7   4   7      159.30      201.29     62.63 o 
  -6   4   7        0.27      -13.79     21.43 o 
  -5   4   7      686.65      746.33     85.67 o 
  -4   4   7      711.56      746.63     79.74 o 
  -3   4   7      178.77      196.72     46.06 o 
  -2   4   7     4402.75     4665.13    164.30 o 
  -1   4   7       43.84       50.52     20.63 o 
   0   4   7      952.10      856.25     61.66 o 
   1   4   7     1504.82     1458.21    124.29 o 
   2   4   7       97.56      110.41     44.87 o 
   3   4   7     2013.21     1813.34    102.13 o 
   4   4   7     1819.83     1705.18    148.50 o 
   5   4   7       20.49        2.91     21.31 o 
   6   4   7     1380.26     1512.45    159.48 o 
   7   4   7      220.88      227.59     79.74 o 
   8   4   7       91.45       97.82     56.49 o 
   9   4   7      626.03      932.33    153.67 o 
  10   4   7       17.33      -22.92     35.83 o 
  11   4   7       18.60       -9.04     39.71 o 
  -8   5   7       32.00       -6.78     52.62 o 
  -7   5   7       56.24        6.46     47.46 o 
  -6   5   7      398.97      532.67     78.73 o 
  -5   5   7      154.99      164.67     50.74 o 
  -4   5   7     1129.06     1231.84    102.26 o 
  -3   5   7      560.05      644.09     72.31 o 
  -2   5   7      287.45      357.00     48.07 o 
  -1   5   7     1171.89     1130.28     75.86 o 
   0   5   7     2017.19     1972.00    108.31 o 
   1   5   7      305.11      414.19     72.31 o 
   2   5   7     1893.93     1989.27    155.93 o 
   3   5   7       19.95       10.01     15.64 o 
   4   5   7     1214.51     1044.67    122.35 o 
   5   5   7       84.00       73.28     42.61 o 
   6   5   7       55.04       23.89     29.05 o 
   7   5   7      578.75      581.74    109.12 o 
   8   5   7      816.41      729.59    132.36 o 
   9   5   7      283.33      387.39    121.06 o 
  10   5   7       10.45      -30.67     30.67 o 
  11   5   7       54.04       15.82     45.20 o 
  -8   6   7      164.34      182.40    104.92 o 
  -7   6   7       54.85       48.75     71.67 o 
  -6   6   7        2.81       25.18     50.04 o 
  -5   6   7      231.60      263.02     63.87 o 
  -4   6   7      576.42      598.02     72.90 o 
  -3   6   7       18.98       44.27     24.98 o 
  -2   6   7     1717.35     1857.41     80.99 o 
  -1   6   7       21.04       31.62     15.31 o 
   0   6   7      210.17      244.51     29.82 o 
   1   6   7      337.57      327.00     36.71 o 
   2   6   7      311.33      348.01     72.64 o 
   3   6   7     2287.55     2405.39    131.37 o 
   4   6   7      234.16      236.20     52.87 o 
   5   6   7       62.00       86.20     47.46 o 
   6   6   7      109.48      138.82     62.95 o 
   7   6   7      276.42      331.87    103.30 o 
   8   6   7      296.29      470.36    111.38 o 
   9   6   7       63.20      128.49     80.38 o 
  10   6   7       10.23      -20.02     36.16 o 
  -8   7   7       52.52       68.76     46.81 o 
  -7   7   7       26.20       -3.55     30.99 o 
  -6   7   7      156.88      202.09     89.42 o 
  -5   7   7       83.90       53.27     38.42 o 
  -4   7   7      579.54      643.72    118.48 o 
  -3   7   7     2011.04     2121.96    123.62 o 
  -2   7   7       19.90        7.90     13.80 o 
  -1   7   7      578.88      609.55     64.97 o 
   0   7   7      288.78      176.74     52.30 o 
   1   7   7        0.92       20.13     17.06 o 
   2   7   7      977.67     1188.98    136.56 o 
   3   7   7       22.33       25.68     20.35 o 
   4   7   7      686.46      675.41     76.37 o 
   5   7   7     1434.47     1657.40    174.33 o 
   6   7   7      718.82      768.01    124.93 o 
   7   7   7      838.80      947.18    148.18 o 
   8   7   7      371.03      493.28    112.99 o 
   9   7   7        7.20       -6.46     31.96 o 
  10   7   7       74.97        0.32     37.13 o 
  -7   8   7      192.55      -34.54     34.54 o 
  -6   8   7       27.95      -26.47     26.47 o 
  -5   8   7      194.78      254.07     97.82 o 
  -4   8   7      174.69      179.82     75.86 o 
  -3   8   7        0.80       16.79     28.09 o 
  -2   8   7      109.79      160.88     44.43 o 
  -1   8   7        8.04       13.31     20.45 o 
   0   8   7      382.29      436.20     60.89 o 
   1   8   7     1005.22     1035.45     91.83 o 
   2   8   7      145.38      138.43     51.81 o 
   3   8   7     1975.48     2262.75    247.93 o 
   4   8   7      427.18      556.11     76.90 o 
   5   8   7      153.41      133.65     66.83 o 
   6   8   7      823.44      999.80    149.15 o 
   7   8   7      347.54      370.61    114.60 o 
   8   8   7       77.43       80.38     62.63 o 
   9   8   7      153.31       23.24     35.51 o 
  10   8   7        2.31       31.64     43.58 o 
  -7   9   7       34.22       -2.26     41.97 o 
  -6   9   7       70.89        3.55     35.51 o 
  -5   9   7        1.84       14.85     36.16 o 
  -4   9   7       59.95       83.29     58.11 o 
  -3   9   7      517.89      627.25    120.09 o 
  -2   9   7      596.22      644.88     76.44 o 
  -1   9   7      117.78      117.19     42.47 o 
   0   9   7       26.70       54.58     30.09 o 
   1   9   7      164.48      196.76     52.27 o 
   2   9   7      484.21      520.39     72.07 o 
   3   9   7      289.50      270.55     53.66 o 
   4   9   7      769.98      755.15     94.61 o 
   5   9   7      915.29     1014.97    153.34 o 
   6   9   7      285.18      306.04    109.12 o 
   7   9   7       61.25       47.46     63.92 o 
   8   9   7      241.36      226.63    103.95 o 
   9   9   7       20.65       55.85     74.90 o 
  10   9   7       21.70       40.03     80.71 o 
  -6  10   7        6.69       -7.43     42.94 o 
  -5  10   7       22.39       22.92     32.61 o 
  -4  10   7       20.99       55.20     48.75 o 
  -3  10   7      158.01      109.76     62.63 o 
  -2  10   7      834.65     1012.87    161.74 o 
  -1  10   7       18.22       33.86     27.85 o 
   0  10   7     1405.79     1488.72    189.98 o 
   1  10   7      258.96      279.93     63.98 o 
   2  10   7      182.70      150.54     49.01 o 
   3  10   7       69.37       97.60     36.89 o 
   4  10   7       38.35       42.18     27.53 o 
   5  10   7      327.08      425.49    123.32 o 
   6  10   7      689.13      881.32    155.93 o 
   7  10   7      130.47      175.30     90.71 o 
   8  10   7       25.21       56.49     64.24 o 
   9  10   7       10.53      -24.86     61.98 o 
  -5  11   7        3.05       -4.52     39.06 o 
  -4  11   7       24.07      -20.34     31.64 o 
  -3  11   7       23.06       32.28     41.97 o 
  -2  11   7       50.46       21.95     45.84 o 
  -1  11   7      270.26      286.61     70.34 o 
   0  11   7      549.03      643.25     86.81 o 
   1  11   7        4.01        5.94     26.31 o 
   2  11   7      156.54      149.14     51.48 o 
   3  11   7      245.19      305.62     63.01 o 
   4  11   7      239.24      318.05     65.20 o 
   5  11   7      177.96      216.29     94.27 o 
   6  11   7        2.98      -28.09     47.13 o 
   7  11   7        1.02        2.26     51.65 o 
   8  11   7       34.73       73.28     87.81 o 
   9  11   7       25.65       34.54     77.16 o 
  -4  12   7      104.59       -9.68     41.64 o 
  -3  12   7        3.38       -0.97     35.19 o 
  -2  12   7      113.89      198.22     84.90 o 
  -1  12   7      110.32      143.24     55.38 o 
   0  12   7        5.53       22.32     29.93 o 
   1  12   7      304.66      349.65     80.68 o 
   2  12   7        6.01       -0.07     23.91 o 
   3  12   7      179.41      203.23     55.95 o 
   4  12   7      175.46      154.00     49.98 o 
   5  12   7       17.80       26.41     43.01 o 
   6  12   7      130.56      182.72     99.11 o 
   7  12   7      373.27      356.72    136.23 o 
   8  12   7       33.69       48.10     80.71 o 
  -3  13   7      139.89        9.36     39.71 o 
  -2  13   7        5.09       31.96     45.52 o 
  -1  13   7       13.01       25.98     37.49 o 
   0  13   7       45.95       59.89     44.21 o 
   1  13   7       19.60       17.11     30.61 o 
   2  13   7       11.08       34.91     32.54 o 
   3  13   7       22.50       68.64     43.66 o 
   4  13   7        4.78       -7.14     31.81 o 
   5  13   7       68.31       84.54     57.33 o 
   6  13   7        9.07        0.32     70.70 o 
   7  13   7      122.92      145.27    106.21 o 
  -2  14   7        3.30      111.05     73.60 o 
  -1  14   7       11.95       49.61     47.79 o 
   0  14   7       77.90      104.37     57.75 o 
   1  14   7      107.72      166.63     61.22 o 
   2  14   7       11.79        9.87     40.36 o 
   3  14   7       24.93       69.02     46.88 o 
   4  14   7       51.54       63.50     45.55 o 
   5  14   7        5.86       19.85     46.84 o 
   1  15   7       37.17        5.13     46.49 o 
   2  15   7       75.77      156.12     65.14 o 
   3  15   7        1.08       -7.85     43.82 o 
  -3 -12   8       12.53       38.09     57.46 o 
  -2 -12   8      222.62      378.03    132.04 o 
  -1 -12   8       25.69      -27.44     41.97 o 
   0 -12   8        4.38       -5.49     41.97 o 
   1 -12   8      100.58      -12.59     38.42 o 
   2 -12   8        0.05       31.64     70.70 o 
  -4 -11   8      327.75      515.56    117.19 o 
  -3 -11   8      276.40      393.85    123.32 o 
  -2 -11   8      116.59      153.99     73.93 o 
  -1 -11   8       92.91        0.00     40.68 o 
   0 -11   8       83.48       15.82     40.03 o 
   1 -11   8       44.78        6.13     31.31 o 
   2 -11   8      246.77      -15.50     35.83 o 
   3 -11   8       31.46       46.16     72.96 o 
   4 -11   8      142.63      244.70    120.74 o 
  -4 -10   8       21.56       -1.61     43.90 o 
  -3 -10   8       82.36       56.82     48.10 o 
  -2 -10   8      248.94      247.29     97.49 o 
  -1 -10   8       24.97       48.42     53.91 o 
   0 -10   8      161.21      242.12     99.43 o 
   1 -10   8      556.06      632.74    133.01 o 
   2 -10   8       67.29       60.05     44.55 o 
   3 -10   8       97.27      141.72     88.45 o 
   4 -10   8        7.92       83.29     85.55 o 
   5 -10   8       53.63       -1.29     63.27 o 
  -6  -9   8      184.60      273.76    114.93 o 
  -5  -9   8       14.44       25.50     54.88 o 
  -4  -9   8       62.50       99.61     46.69 o 
  -3  -9   8        7.27       46.63     33.88 o 
  -2  -9   8       66.14       71.03     38.51 o 
  -1  -9   8      510.90      583.78     80.48 o 
   0  -9   8        3.38       17.57     27.66 o 
   1  -9   8       32.70       30.99     37.45 o 
   2  -9   8      183.55      297.97    104.60 o 
   3  -9   8      476.11      451.64    135.26 o 
   4  -9   8        1.88      -22.28     46.81 o 
   5  -9   8       75.30      213.07    110.73 o 
   6  -9   8        2.21       16.79     67.15 o 
  -7  -8   8       23.07      110.41     90.71 o 
  -6  -8   8      118.15      215.65    104.27 o 
  -5  -8   8       63.69       98.14     74.90 o 
  -4  -8   8      178.11      192.84     57.16 o 
  -3  -8   8       38.58       59.86     32.00 o 
  -2  -8   8      575.08      609.64     81.71 o 
  -1  -8   8      248.38      332.55     69.76 o 
   0  -8   8     1377.29     1383.32    172.39 o 
   1  -8   8     1066.89     1139.91    159.48 o 
   2  -8   8       36.97       46.16     42.29 o 
   3  -8   8      584.54      698.92    134.94 o 
   4  -8   8      252.03      359.95    121.38 o 
   5  -8   8      143.44      199.51     98.14 o 
   6  -8   8       56.42      178.20    100.08 o 
   7  -8   8        5.79      -15.82     61.66 o 
  -7  -7   8       17.40       76.51     71.34 o 
  -6  -7   8      142.71      181.11     95.56 o 
  -5  -7   8      283.04      310.56    109.76 o 
  -4  -7   8       57.74       99.36     42.32 o 
  -3  -7   8      397.35      414.86     71.28 o 
  -2  -7   8       20.56       16.31     23.88 o 
  -1  -7   8      467.13      562.91     73.16 o 
   0  -7   8     1049.87     1268.39    155.60 o 
   1  -7   8        0.06        5.17     28.41 o 
   2  -7   8      670.60      586.58    112.02 o 
   3  -7   8       76.23       40.35     49.72 o 
   4  -7   8      139.07      138.17     76.51 o 
   5  -7   8       39.45       74.25     67.79 o 
   6  -7   8        1.28        0.32     56.17 o 
   7  -7   8        7.40       59.72     86.84 o 
   8  -7   8      185.58      409.67    142.37 o 
  -8  -6   8       27.24       38.09     70.38 o 
  -7  -6   8       25.79      119.12     83.61 o 
  -6  -6   8        1.22        6.46     52.30 o 
  -5  -6   8     1181.10     1367.50    183.37 o 
  -4  -6   8       99.27      179.35     51.89 o 
  -3  -6   8      530.87      603.94     75.09 o 
  -2  -6   8       87.56       79.79     33.80 o 
  -1  -6   8      635.06      647.76     74.64 o 
   0  -6   8      500.93      587.87    101.05 o 
   1  -6   8        9.62       25.83     28.73 o 
   2  -6   8      152.40      193.70     74.57 o 
   3  -6   8        0.62       13.24     40.35 o 
   4  -6   8      757.39      790.28    133.97 o 
   5  -6   8      111.84       98.14     64.89 o 
   6  -6   8       27.14       78.45     65.53 o 
   7  -6   8       20.37       32.28     59.08 o 
   8  -6   8       11.75       -3.23     65.21 o 
   9  -6   8       31.94      101.05     91.36 o 
  -8  -5   8        1.06        9.04     62.31 o 
  -7  -5   8       65.15       56.82     76.51 o 
  -6  -5   8       65.10      118.80     73.60 o 
  -5  -5   8      209.46      251.48     94.59 o 
  -4  -5   8      149.04      179.81     49.27 o 
  -3  -5   8       12.41       35.55     25.46 o 
  -2  -5   8      105.84      100.49     37.32 o 
  -1  -5   8       85.15       94.66     33.62 o 
   0  -5   8      436.58      419.03     82.97 o 
   1  -5   8        9.03       -2.26     24.53 o 
   2  -5   8       29.93       33.25     31.31 o 
   3  -5   8      130.41      145.27     61.98 o 
   4  -5   8       33.54       22.28     38.42 o 
   5  -5   8      291.43      341.87    107.82 o 
   6  -5   8       30.54       51.98     53.27 o 
   7  -5   8       38.84       71.67     61.34 o 
   8  -5   8       44.44       55.53     69.73 o 
   9  -5   8        0.48       32.28     71.99 o 
  -8  -4   8        4.62      -18.42     39.83 o 
  -7  -4   8       35.23       87.45     48.96 o 
  -6  -4   8        9.40       12.40     28.08 o 
  -5  -4   8        7.81       10.27     25.41 o 
  -4  -4   8       50.19       89.21     35.03 o 
  -3  -4   8      101.00      113.56     27.78 o 
  -2  -4   8      975.33     1020.39    126.06 o 
  -1  -4   8       62.03       41.69     23.26 o 
   0  -4   8      531.21      544.29     88.78 o 
   1  -4   8     1268.92     1216.42    133.01 o 
   2  -4   8      127.04      215.65     68.76 o 
   3  -4   8      421.21      359.63     79.09 o 
   4  -4   8      261.63      294.42     91.36 o 
   5  -4   8        2.25        6.78     35.83 o 
   6  -4   8      252.90      224.69     86.20 o 
   7  -4   8       95.49      199.83     90.71 o 
   8  -4   8        2.35       52.94     57.46 o 
   9  -4   8       53.62       25.50     68.44 o 
  -9  -3   8        0.77       15.81     46.83 o 
  -8  -3   8       66.94       52.03     49.65 o 
  -7  -3   8        6.76       -8.64     30.05 o 
  -6  -3   8      177.63      187.97     58.11 o 
  -5  -3   8       16.94       17.28     27.02 o 
  -4  -3   8      138.45      144.76     47.46 o 
  -3  -3   8      109.31      152.15     30.36 o 
  -2  -3   8      143.02      185.55     29.58 o 
  -1  -3   8      360.76      358.40     34.83 o 
   0  -3   8     3570.85     3480.41    203.06 o 
   1  -3   8      233.02      226.63     56.17 o 
   2  -3   8      105.74       59.08     36.80 o 
   3  -3   8      985.05     1003.99    124.93 o 
   4  -3   8     1032.59     1093.42    139.14 o 
   5  -3   8     2735.69     2951.62    233.40 o 
   6  -3   8       74.83      115.21     38.33 o 
   7  -3   8       85.14       67.67     49.07 o 
   8  -3   8       86.43      197.20     58.41 o 
   9  -3   8        1.65      -15.50     53.59 o 
  10  -3   8        0.61       -7.10     61.98 o 
  -9  -2   8       72.60       24.49     50.55 o 
  -8  -2   8        0.89       31.60     40.29 o 
  -7  -2   8       33.80       23.80     35.80 o 
  -6  -2   8       21.44       28.35     29.89 o 
  -5  -2   8       22.06       42.19     29.91 o 
  -4  -2   8      204.06      176.28     55.04 o 
  -3  -2   8      109.33      126.82     26.65 o 
  -2  -2   8     1340.27     1401.18     66.49 o 
  -1  -2   8      694.31      660.58     42.43 o 
   0  -2   8       63.23       47.52     13.74 o 
   1  -2   8      678.33      627.58     85.87 o 
   2  -2   8     1952.06     1948.91    157.86 o 
   3  -2   8      100.89      114.23     26.04 o 
   4  -2   8     1504.61     1623.50     92.51 o 
   5  -2   8       23.35       49.34     24.86 o 
   6  -2   8       85.96      156.94     44.91 o 
   7  -2   8       21.72       12.57     46.33 o 
   8  -2   8        4.48       30.01     27.73 o 
   9  -2   8       69.96      106.22     46.69 o 
  10  -2   8       28.77      -26.42     37.71 o 
  -9  -1   8       20.69       -0.94     36.66 o 
  -8  -1   8        4.57       11.64     25.07 o 
  -7  -1   8        6.77       -7.83     22.13 o 
  -6  -1   8       36.82       21.34     26.12 o 
  -5  -1   8      212.01      168.26     50.25 o 
  -4  -1   8      406.69      395.86     67.63 o 
  -3  -1   8      253.54      298.08     31.98 o 
  -2  -1   8      206.24      198.71     27.53 o 
  -1  -1   8     4520.46     4648.60    168.72 o 
   0  -1   8      637.29      634.54     45.03 o 
   1  -1   8       20.17       34.35     11.30 o 
   2  -1   8       50.84       41.40     15.89 o 
   3  -1   8      831.70      916.27     62.79 o 
   4  -1   8       20.32       20.84     16.90 o 
   5  -1   8       36.73       44.46     25.03 o 
   6  -1   8        1.39      -11.75     16.60 o 
   7  -1   8        0.20       -5.17     19.60 o 
   8  -1   8      150.30      226.50     58.46 o 
   9  -1   8        1.94       -3.99     29.33 o 
  10  -1   8       55.19       84.34     48.40 o 
  -9   0   8        6.71      -10.00     33.55 o 
  -8   0   8       27.52       33.65     33.45 o 
  -7   0   8      122.27      140.39     49.62 o 
  -6   0   8      432.78      555.92     80.72 o 
  -5   0   8       36.72       53.44     28.23 o 
  -4   0   8      241.07      267.00     69.25 o 
  -3   0   8        1.34        4.40     15.98 o 
  -2   0   8      139.83      143.44     24.15 o 
  -1   0   8      206.91      200.60     25.76 o 
   0   0   8      689.95      713.82     50.92 o 
   1   0   8      732.68      718.49     50.36 o 
   2   0   8      215.57      212.27     30.54 o 
   3   0   8      395.59      398.19     43.83 o 
   4   0   8      570.87      666.80     61.67 o 
   5   0   8        1.06       -7.21     12.82 o 
   6   0   8      188.67      251.06     49.52 o 
   7   0   8        8.79       25.68     23.36 o 
   8   0   8        4.23      -12.12     22.18 o 
   9   0   8      134.00      120.05     49.28 o 
  10   0   8        1.93       14.96     32.45 o 
  -9   1   8        6.01       21.94     35.88 o 
  -8   1   8       32.87       17.91     32.30 o 
  -7   1   8      154.93      221.96     65.72 o 
  -6   1   8       99.14      125.11     46.46 o 
  -5   1   8      262.84      324.28     62.15 o 
  -4   1   8       73.49       71.33     29.65 o 
  -3   1   8      386.11      448.81     57.48 o 
  -2   1   8     1129.51     1137.60     81.35 o 
  -1   1   8      747.67      724.52     45.53 o 
   0   1   8     1161.44     1207.83     68.24 o 
   1   1   8       92.06       77.25     22.80 o 
   2   1   8      480.26      587.47     48.19 o 
   3   1   8      101.36       76.83     33.25 o 
   4   1   8       62.30       99.11     40.03 o 
   5   1   8      308.67      332.51     65.86 o 
   6   1   8        2.49       -6.46     21.95 o 
   7   1   8       10.38       21.08     24.74 o 
   8   1   8      298.11      301.15     69.17 o 
   9   1   8       70.31      107.50     49.33 o 
  10   1   8       12.30        4.36     35.90 o 
  11   1   8       15.63       17.11     58.75 o 
  -9   2   8       58.85       67.15     87.49 o 
  -8   2   8       24.84       14.80     30.99 o 
  -7   2   8       32.99       11.14     32.77 o 
  -6   2   8      213.97      250.14     64.77 o 
  -5   2   8        1.14       23.94     24.96 o 
  -4   2   8        1.71       -4.84     15.26 o 
  -3   2   8       69.71       48.59     25.12 o 
  -2   2   8      135.70      178.13     24.07 o 
  -1   2   8     2164.36     2150.07     77.52 o 
   0   2   8      323.76      319.92     57.46 o 
   1   2   8        1.07        0.32     16.46 o 
   2   2   8       54.90       64.24     22.00 o 
   3   2   8     1021.10     1143.46    105.24 o 
   4   2   8      330.72      415.48     68.44 o 
   5   2   8      208.11      274.73     61.66 o 
   6   2   8      160.07      196.60     67.47 o 
   7   2   8      222.91      182.72     70.70 o 
   8   2   8       35.99       13.56     31.96 o 
   9   2   8       42.12       43.74     51.98 o 
  10   2   8        0.75       23.34     33.14 o 
  11   2   8        3.51       21.68     42.78 o 
  -8   3   8        8.96       39.27     37.79 o 
  -7   3   8       19.03       35.39     35.47 o 
  -6   3   8       43.66       46.23     32.47 o 
  -5   3   8      102.09       71.54     32.02 o 
  -4   3   8     1560.42     1544.25    114.89 o 
  -3   3   8        7.92       10.72     17.23 o 
  -2   3   8      495.22      478.32     55.77 o 
  -1   3   8      241.43      239.15     37.30 o 
   0   3   8        9.24        7.34     11.61 o 
   1   3   8      393.87      352.21     63.27 o 
   2   3   8      196.97      243.09     52.94 o 
   3   3   8      272.94      304.90     42.34 o 
   4   3   8      655.76      670.19     90.71 o 
   5   3   8       76.37       77.48     42.29 o 
   6   3   8      134.67      184.01     69.41 o 
   7   3   8      201.29      210.48     74.57 o 
   8   3   8       40.79       72.64     54.56 o 
   9   3   8       81.83      116.54     64.24 o 
  10   3   8        2.76      -26.57     26.61 o 
  11   3   8        1.05       -7.02     39.74 o 
  -8   4   8       10.33       20.34     62.63 o 
  -7   4   8        4.26      -10.47     31.31 o 
  -6   4   8        6.43        3.42     25.03 o 
  -5   4   8       60.46      121.73     43.06 o 
  -4   4   8      121.18      155.92     46.15 o 
  -3   4   8       15.60       29.92     22.38 o 
  -2   4   8        0.03       -3.85     12.82 o 
  -1   4   8      879.83      810.59     68.06 o 
   0   4   8      159.50      143.43     30.47 o 
   1   4   8      482.37      484.56     77.16 o 
   2   4   8     1785.92     1907.27    148.50 o 
   3   4   8       23.03       14.22     17.37 o 
   4   4   8        1.37      -14.53     14.53 o 
   5   4   8      604.42      668.90    101.37 o 
   6   4   8        1.32        0.97     21.95 o 
   7   4   8      117.77       92.65     55.20 o 
   8   4   8      360.53      458.09    100.72 o 
   9   4   8        2.45      -11.94     29.38 o 
  10   4   8      116.88        1.61     34.22 o 
  11   4   8        1.13       -3.23     43.26 o 
  -8   5   8       78.24      111.05     82.00 o 
  -7   5   8       23.23        8.32     33.10 o 
  -6   5   8      117.88      165.23     56.60 o 
  -5   5   8      404.45      424.49     68.02 o 
  -4   5   8      291.95      373.71    110.57 o 
  -3   5   8      246.83      272.66     50.77 o 
  -2   5   8      616.80      636.76     77.32 o 
  -1   5   8      260.62      302.17     46.04 o 
   0   5   8     1022.91      967.73     70.51 o 
   1   5   8      744.42      589.48     90.07 o 
   2   5   8       72.54       80.38     43.58 o 
   3   5   8      543.08      610.57     65.50 o 
   4   5   8      344.63      356.72     77.16 o 
   5   5   8       11.58        3.55     21.31 o 
   6   5   8        2.42      -15.82     22.28 o 
   7   5   8       27.91       23.57     36.80 o 
   8   5   8       26.25      -14.53     31.96 o 
   9   5   8       16.83       -2.91     41.97 o 
  10   5   8      154.93       11.62     31.96 o 
  11   5   8       26.75       32.28     42.29 o 
  -8   6   8       24.14       78.77     75.86 o 
  -7   6   8        6.31      -18.72     48.42 o 
  -6   6   8      146.66      181.61     58.72 o 
  -5   6   8      214.12      213.04     57.47 o 
  -4   6   8        6.95        6.35     22.70 o 
  -3   6   8        2.24        6.68     19.67 o 
  -2   6   8        9.75        1.43     16.36 o 
  -1   6   8      532.68      592.20     58.99 o 
   0   6   8      483.19      486.64     97.33 o 
   1   6   8        5.61       22.48     13.96 o 
   2   6   8     1792.58     1893.06    166.26 o 
   3   6   8       60.88       59.79     28.63 o 
   4   6   8       30.48       66.36     29.55 o 
   5   6   8      320.27      319.60     75.86 o 
   6   6   8        2.71       20.98     32.61 o 
   7   6   8       61.24       19.69     30.35 o 
   8   6   8      163.19      188.85     79.74 o 
   9   6   8        5.72       -2.26     34.54 o 
  10   6   8       85.83       -7.75     37.45 o 
  -7   7   8       78.12      135.59     87.81 o 
  -6   7   8       10.21      -18.08     43.90 o 
  -5   7   8        7.10       32.93     43.58 o 
  -4   7   8       10.99       45.52     52.62 o 
  -3   7   8       57.46      114.60     63.60 o 
  -2   7   8       15.21        8.07     30.35 o 
  -1   7   8      117.11       72.96     48.75 o 
   0   7   8       20.66       30.67     35.83 o 
   1   7   8       75.14      104.27     55.85 o 
   2   7   8      171.53      184.66     69.41 o 
   3   7   8      108.11      153.02     44.43 o 
   4   7   8      108.83      144.88     43.54 o 
   5   7   8     1895.29     2007.34    195.63 o 
   6   7   8       30.02       45.84     49.07 o 
   7   7   8       52.97      106.53     64.24 o 
   8   7   8      121.34      133.33     72.96 o 
   9   7   8      121.29       -5.17     39.06 o 
  10   7   8       20.60      -29.05     35.51 o 
  -7   8   8       51.62       -3.23     37.13 o 
  -6   8   8      108.17        5.81     32.61 o 
  -5   8   8      101.27      182.72     86.52 o 
  -4   8   8       77.43       99.75     63.60 o 
  -3   8   8        4.63       -2.91     25.18 o 
  -2   8   8        1.10      -19.05     19.05 o 
  -1   8   8        5.06        1.39     16.08 o 
   0   8   8       34.17       15.35     19.93 o 
   1   8   8      476.91      485.28     65.90 o 
   2   8   8      442.81      532.34    103.95 o 
   3   8   8      901.57      957.78     94.28 o 
   4   8   8        2.55        1.20     30.67 o 
   5   8   8      544.02      546.55    107.50 o 
   6   8   8      169.77      216.29     82.64 o 
   7   8   8       41.96       41.97     42.61 o 
   8   8   8       63.43      119.12     71.02 o 
   9   8   8        2.72       -3.23     29.05 o 
  10   8   8       32.25       39.39     48.10 o 
  -6   9   8        0.38       -5.49     34.54 o 
  -5   9   8        3.16      -26.47     27.12 o 
  -4   9   8       42.39      139.46     78.12 o 
  -3   9   8        1.06        6.13     31.64 o 
  -2   9   8       67.79      119.12     69.09 o 
  -1   9   8      102.31      123.50     41.97 o 
   0   9   8       81.25      101.51     40.11 o 
   1   9   8      384.25      430.54     65.97 o 
   2   9   8      787.10      781.07     88.45 o 
   3   9   8      116.13      133.80     49.87 o 
   4   9   8       28.99       31.55     36.12 o 
   5   9   8       24.63       21.95     39.39 o 
   6   9   8        1.63       -7.75     29.70 o 
   7   9   8       86.04      123.64     69.41 o 
   8   9   8        1.03       -2.91     30.67 o 
   9   9   8       97.79      -12.91     29.70 o 
  -6  10   8       15.12       -0.32     42.61 o 
  -5  10   8       45.44      -21.95     31.64 o 
  -4  10   8       53.48       -6.78     29.70 o 
  -3  10   8       26.28       57.46     44.55 o 
  -2  10   8      164.04      240.83     93.94 o 
  -1  10   8      173.31      157.16     50.28 o 
   0  10   8      248.75      265.95     64.47 o 
   1  10   8       46.70       59.09     34.97 o 
   2  10   8        1.91        5.86     22.54 o 
   3  10   8      846.40      851.01     82.27 o 
   4  10   8        3.64       -0.75     27.72 o 
   5  10   8       63.80       56.82     59.40 o 
   6  10   8      312.61      335.74    117.51 o 
   7  10   8        1.81      -37.13     37.13 o 
   8  10   8       48.16       91.04     75.54 o 
   9  10   8       36.93       89.75     82.97 o 
  -5  11   8       17.89       30.99     51.65 o 
  -4  11   8       34.50       -8.39     30.99 o 
  -3  11   8        5.13       20.02     40.03 o 
  -2  11   8       40.12      -31.96     31.96 o 
  -1  11   8      368.62      389.18     83.25 o 
   0  11   8        0.29       23.91     33.27 o 
   1  11   8      407.79      392.57     73.62 o 
   2  11   8      688.61      735.74     95.52 o 
   3  11   8       80.49      109.07     43.80 o 
   4  11   8      334.40      416.88     82.51 o 
   5  11   8       32.40       21.31     54.88 o 
   6  11   8       81.24      136.23     83.94 o 
   7  11   8       50.52       32.28     64.89 o 
   8  11   8        8.50       -6.46     60.37 o 
  -4  12   8       31.97      -32.28     43.90 o 
  -3  12   8      182.34      -29.38     37.77 o 
  -2  12   8       61.76      -22.60     33.90 o 
  -1  12   8        1.49        0.37     28.19 o 
   0  12   8      234.46      335.08     79.70 o 
   1  12   8      103.93       95.02     47.00 o 
   2  12   8      136.52      186.76     60.95 o 
   3  12   8      351.58      369.12     73.46 o 
   4  12   8        0.10       10.63     30.29 o 
   5  12   8       57.59       82.32     76.51 o 
   6  12   8      139.60      235.99    114.60 o 
   7  12   8       32.87       50.68     71.67 o 
   8  12   8       77.25      281.51    130.10 o 
  -3  13   8       43.20        1.29     51.01 o 
  -2  13   8        0.87       37.13     42.94 o 
  -1  13   8       78.84       20.66     35.83 o 
   0  13   8       58.34       10.12     50.85 o 
   1  13   8      121.53       73.11     71.51 o 
   2  13   8       10.22        2.91     28.45 o 
   3  13   8       47.86       67.63     44.46 o 
   4  13   8      134.46      165.07     56.88 o 
   5  13   8       17.16       40.68     79.42 o 
   6  13   8        2.46      -26.15     52.30 o 
   7  13   8      167.01      192.41    116.22 o 
  -1  14   8        2.45       18.72     46.81 o 
   0  14   8       63.40       35.25     74.41 o 
   1  14   8        2.61       -7.29     31.60 o 
   2  14   8       17.53       16.79     64.24 o 
   3  14   8       76.89      115.28     56.23 o 
   4  14   8       61.93      120.75     54.48 o 
   5  14   8       19.94      -11.30     69.73 o 
  -1 -12   9        1.91      -18.40     45.52 o 
   0 -12   9       93.47      -13.56     43.26 o 
   1 -12   9        3.91      -20.02     42.61 o 
  -3 -11   9        0.25      -10.98     40.35 o 
  -2 -11   9        8.17       26.47     46.81 o 
  -1 -11   9      165.54       44.23     40.03 o 
   0 -11   9       23.05       28.41     42.29 o 
   1 -11   9        1.95        0.32     36.80 o 
   2 -11   9       42.56        8.72     37.45 o 
   3 -11   9        7.49       23.24     65.53 o 
  -4 -10   9       92.69       68.76     64.89 o 
  -3 -10   9      308.41      345.75    117.19 o 
  -2 -10   9       15.55       29.70     47.13 o 
  -1 -10   9      116.67      104.92     67.15 o 
   0 -10   9       41.73       63.27     54.56 o 
   1 -10   9       35.60       64.57     49.39 o 
   2 -10   9      154.90       12.27     36.80 o 
   3 -10   9       99.15      102.34     82.97 o 
   4 -10   9       10.62       16.14     71.34 o 
   5 -10   9       34.86       60.69     82.32 o 
  -6  -9   9      115.44       80.38     88.13 o 
  -5  -9   9       33.97       79.42     77.48 o 
  -4  -9   9        7.66        2.98     29.62 o 
  -3  -9   9        3.93       16.63     31.32 o 
  -2  -9   9      151.40      176.89     58.32 o 
  -1  -9   9      259.50      307.88     74.41 o 
   0  -9   9      281.34      335.75     75.44 o 
   1  -9   9      178.62      174.65     86.20 o 
   2  -9   9      502.68      548.16    124.61 o 
   3  -9   9       36.77       37.45     60.37 o 
   4  -9   9        2.56      -34.54     49.07 o 
   5  -9   9        3.48      -20.66     54.88 o 
   6  -9   9       13.61       75.86     77.48 o 
  -6  -8   9       65.40      162.06     98.14 o 
  -5  -8   9      167.60      242.77    107.18 o 
  -4  -8   9       21.40       14.37     34.70 o 
  -3  -8   9      194.98      240.22     65.34 o 
  -2  -8   9      267.24      319.23     72.59 o 
  -1  -8   9       41.56       67.53     37.12 o 
   0  -8   9      210.47      272.11     65.05 o 
   1  -8   9       23.68       18.72     33.90 o 
   2  -8   9      109.28       80.38     53.91 o 
   3  -8   9      568.90      579.80    124.29 o 
   4  -8   9      134.15      173.36     92.33 o 
   5  -8   9        6.51       50.68     61.01 o 
   6  -8   9       33.95       37.45     73.93 o 
   7  -8   9        2.65       10.01     65.86 o 
  -7  -7   9        7.87       12.27     69.41 o 
  -6  -7   9       73.90      109.44     84.26 o 
  -5  -7   9      173.92      251.48    103.95 o 
  -4  -7   9      370.21      552.36    124.61 o 
  -3  -7   9      105.56      130.82     47.32 o 
  -2  -7   9      102.03      117.29     44.06 o 
  -1  -7   9      892.91      888.85     94.24 o 
   0  -7   9       17.84      -16.46     25.18 o 
   1  -7   9       40.38       30.99     36.80 o 
   2  -7   9      288.39      230.82     89.75 o 
   3  -7   9        0.63      -20.98     25.50 o 
   4  -7   9      115.52       68.76     65.53 o 
   5  -7   9        0.08       16.79     50.68 o 
   6  -7   9       91.46      133.01     90.71 o 
   7  -7   9       38.07       92.65     84.90 o 
   8  -7   9        0.83       19.69     83.29 o 
  -7  -6   9        2.90       22.28     72.31 o 
  -6  -6   9      352.13      281.83    113.96 o 
  -5  -6   9      263.94      150.76     83.61 o 
  -4  -6   9      460.69      593.68    127.19 o 
  -3  -6   9        3.88       19.93     24.88 o 
  -2  -6   9      395.67      339.71     63.68 o 
  -1  -6   9        8.61       21.02     21.74 o 
   0  -6   9      501.91      644.36    109.12 o 
   1  -6   9        0.58      -10.33     22.28 o 
   2  -6   9      134.24      151.08     69.73 o 
   3  -6   9      702.70      685.04    122.35 o 
   4  -6   9      132.25      143.01     73.60 o 
   5  -6   9        1.16      -10.01     46.16 o 
   6  -6   9       81.28      163.67     84.58 o 
   7  -6   9        0.34       34.87     60.37 o 
   8  -6   9       89.85      104.60     86.84 o 
  -8  -5   9        4.08      -10.01     71.67 o 
  -7  -5   9       51.18       22.92     65.53 o 
  -6  -5   9        0.57      -27.76     36.48 o 
  -5  -5   9      287.58      321.54    113.96 o 
  -4  -5   9      368.82      360.92    114.93 o 
  -3  -5   9      283.70      371.81     63.17 o 
  -2  -5   9       21.37       34.80     25.25 o 
  -1  -5   9      726.45      719.87     79.01 o 
   0  -5   9        6.48        5.81     26.79 o 
   1  -5   9      144.14      180.14     68.76 o 
   2  -5   9        5.44        5.49     29.70 o 
   3  -5   9       70.65       45.52     40.03 o 
   4  -5   9      442.89      500.38    107.50 o 
   5  -5   9      450.96      484.24    114.28 o 
   6  -5   9        2.51        9.68     43.58 o 
   7  -5   9      108.56      155.93     86.20 o 
   8  -5   9       10.11       -6.78     56.49 o 
   9  -5   9        8.65      -14.53     61.98 o 
  -8  -4   9       53.83      163.67    102.66 o 
  -7  -4   9       49.69       80.38     75.54 o 
  -6  -4   9       33.29       36.16     51.33 o 
  -5  -4   9      590.29      530.73    123.00 o 
  -4  -4   9      191.63      263.75     94.27 o 
  -3  -4   9      157.13      230.21     52.79 o 
  -2  -4   9     1163.94     1001.81     87.86 o 
  -1  -4   9      164.79      153.89     42.57 o 
   0  -4   9     1126.17     1244.50    136.23 o 
   1  -4   9      387.92      370.61     78.45 o 
   2  -4   9       84.82       83.94     45.52 o 
   3  -4   9      434.88      531.05     98.14 o 
   4  -4   9        2.26      -22.92     25.18 o 
   5  -4   9      309.60      306.04    101.69 o 
   6  -4   9      310.38      362.21    114.60 o 
   7  -4   9        0.91       39.71     47.78 o 
   8  -4   9       37.66       50.36     61.34 o 
   9  -4   9       69.20       99.11     91.36 o 
  -8  -3   9        5.15       -5.57     39.21 o 
  -7  -3   9      121.80      136.13     57.17 o 
  -6  -3   9      104.54      146.73     55.05 o 
  -5  -3   9        0.43       -7.42     25.89 o 
  -4  -3   9      728.70      779.88     80.23 o 
  -3  -3   9       97.45      119.97     29.30 o 
  -2  -3   9      275.74      283.46     38.20 o 
  -1  -3   9     1888.76     1893.31    113.83 o 
   0  -3   9       33.30       74.57     41.64 o 
   1  -3   9     2000.51     2215.89    176.26 o 
   2  -3   9     1454.32     1554.09    154.63 o 
   3  -3   9       39.73       27.76     30.35 o 
   4  -3   9     1750.70     1647.07    173.68 o 
   5  -3   9      220.05      194.67     80.71 o 
   6  -3   9       14.59       21.63     46.16 o 
   7  -3   9      181.99      246.64     97.49 o 
   8  -3   9        7.85       33.57     57.79 o 
   9  -3   9      101.14      200.15    105.56 o 
  10  -3   9       17.19      -18.40     71.34 o 
  -8  -2   9       60.97       22.88     34.28 o 
  -7  -2   9        2.30      -19.72     29.61 o 
  -6  -2   9      262.91      314.57     75.86 o 
  -5  -2   9      296.57      378.97     68.93 o 
  -4  -2   9       38.25       28.51     31.64 o 
  -3  -2   9      656.87      661.81     70.01 o 
  -2  -2   9      845.99      851.43     72.71 o 
  -1  -2   9       27.32       65.32     19.81 o 
   0  -2   9      499.89      453.60     34.23 o 
   1  -2   9     1744.20     1937.61    157.22 o 
   2  -2   9       16.63       30.35     28.09 o 
   3  -2   9      294.51      404.18     81.03 o 
   4  -2   9       44.77       41.35     28.73 o 
   5  -2   9      137.76      115.27     36.30 o 
   6  -2   9      817.72      991.68     90.36 o 
   7  -2   9      239.70      214.80     55.94 o 
   8  -2   9      161.25      264.26     65.27 o 
   9  -2   9       31.91       33.25     58.43 o 
  10  -2   9        1.70       10.33     65.53 o 
  -8  -1   9       15.29       18.51     31.18 o 
  -7  -1   9       96.78       95.77     52.14 o 
  -6  -1   9      301.22      331.47     76.24 o 
  -5  -1   9      105.41      107.94     42.61 o 
  -4  -1   9     1341.08     1336.37    104.89 o 
  -3  -1   9      270.38      280.79     49.75 o 
  -2  -1   9      677.92      661.18     47.88 o 
  -1  -1   9     1210.99     1182.06     60.75 o 
   0  -1   9      356.07      345.52     36.98 o 
   1  -1   9      462.09      454.12     39.25 o 
   2  -1   9     2481.22     2503.63     92.78 o 
   3  -1   9      457.16      424.50     44.13 o 
   4  -1   9        3.27        2.37     12.33 o 
   5  -1   9      801.46      903.17     79.27 o 
   6  -1   9     1399.32     1544.93    111.84 o 
   7  -1   9      199.67      260.61     60.42 o 
   8  -1   9       42.46       15.56     26.58 o 
   9  -1   9      168.99      300.36     75.22 o 
  10  -1   9      282.02      467.64     91.81 o 
  -8   0   9       58.53       37.87     61.34 o 
  -7   0   9      213.10      280.07     74.59 o 
  -6   0   9      302.24      287.31     71.22 o 
  -5   0   9     1499.79     1687.23    129.01 o 
  -4   0   9     1725.74     1832.40    123.80 o 
  -3   0   9        3.44        4.32     15.18 o 
  -2   0   9      538.02      558.85     43.67 o 
  -1   0   9        2.94        0.41      9.37 o 
   0   0   9      794.06      847.89     59.11 o 
   1   0   9     1735.28     1754.99    102.50 o 
   2   0   9        7.43       14.31     13.26 o 
   3   0   9     2513.94     2535.42    111.13 o 
   4   0   9      228.50      239.99     42.10 o 
   5   0   9      340.64      425.62     56.45 o 
   6   0   9       51.75       35.18     27.09 o 
   7   0   9       97.29      146.32     48.16 o 
   8   0   9      384.19      639.48     84.38 o 
   9   0   9       20.93       27.13     33.86 o 
  10   0   9       59.42       90.91     51.95 o 
  -8   1   9       42.58       -3.52     44.39 o 
  -7   1   9       43.24       77.04     43.25 o 
  -6   1   9      384.00      460.13     75.36 o 
  -5   1   9      266.85      286.94     66.88 o 
  -4   1   9      614.53      725.55     79.89 o 
  -3   1   9      359.73      330.90     51.21 o 
  -2   1   9        7.69        2.82      9.87 o 
  -1   1   9     2032.32     2048.66     80.31 o 
   0   1   9     1099.86     1095.49     69.04 o 
   1   1   9       37.39       37.27     18.38 o 
   2   1   9     1177.50     1254.99     60.65 o 
   3   1   9      106.49       95.15     27.92 o 
   4   1   9     1243.50     1303.14     89.44 o 
   5   1   9      743.23      822.42     77.55 o 
   6   1   9      138.66      194.48     50.32 o 
   7   1   9      258.06      343.24     69.49 o 
   8   1   9       24.44       48.98     33.21 o 
   9   1   9      116.33      249.47     71.01 o 
  10   1   9       53.00       80.18     49.45 o 
  -8   2   9       41.51       26.26     35.20 o 
  -7   2   9       33.81       53.87     36.50 o 
  -6   2   9       69.54      109.98     45.13 o 
  -5   2   9      782.11      828.97     93.02 o 
  -4   2   9       12.19        8.72     20.78 o 
  -3   2   9      293.66      332.72     52.27 o 
  -2   2   9     2046.41     2059.22    116.41 o 
  -1   2   9      491.54      431.71     37.68 o 
   0   2   9     1152.27     1029.50    102.01 o 
   1   2   9      417.21      324.44     58.11 o 
   2   2   9       32.41       74.89     25.56 o 
   3   2   9     1760.00     2040.60    143.34 o 
   4   2   9      661.71      574.96     82.97 o 
   5   2   9     1016.92     1013.36    116.22 o 
   6   2   9     1505.79     1780.07    166.90 o 
   7   2   9      120.22      138.82     61.98 o 
   8   2   9      631.70      922.17    101.27 o 
   9   2   9      125.72      246.80     67.91 o 
  10   2   9       23.25       -2.98     33.63 o 
  11   2   9      145.23      140.54     67.34 o 
  -8   3   9        2.95      -15.60     33.62 o 
  -7   3   9       65.29       80.30     48.30 o 
  -6   3   9       88.86      194.83     58.88 o 
  -5   3   9      105.57       86.09     38.06 o 
  -4   3   9      395.90      370.13     60.66 o 
  -3   3   9     1795.21     1922.34    125.10 o 
  -2   3   9        1.15        3.05     14.46 o 
  -1   3   9     2078.72     2048.31    111.16 o 
   0   3   9      826.78      781.98     66.84 o 
   1   3   9        1.51        2.58     18.72 o 
   2   3   9     2977.44     2864.78    174.97 o 
   3   3   9      637.77      606.78     59.69 o 
   4   3   9     2174.90     2079.66    162.71 o 
   5   3   9     1627.02     1570.24    151.41 o 
   6   3   9        0.39        2.91     22.92 o 
   7   3   9       39.16       36.16     37.77 o 
   8   3   9      371.16      635.65    119.77 o 
   9   3   9       53.70       77.16     58.75 o 
  10   3   9      176.35      293.89     82.75 o 
  11   3   9        5.81       25.23     46.77 o 
  -8   4   9       96.83      122.50     58.37 o 
  -7   4   9       81.33      103.51     64.73 o 
  -6   4   9       24.84        5.10     28.73 o 
  -5   4   9      919.41     1208.57    113.81 o 
  -4   4   9       40.62       62.91     42.77 o 
  -3   4   9     1158.07     1152.75     96.90 o 
  -2   4   9     1728.29     1711.92    109.89 o 
  -1   4   9      324.31      321.98     47.30 o 
   0   4   9     1371.77     1386.88    152.86 o 
   1   4   9     1101.78     1167.99    120.09 o 
   2   4   9      234.30      250.51     60.69 o 
   3   4   9     1590.62     1472.42     97.13 o 
   4   4   9      304.10      279.25     64.89 o 
   5   4   9      371.44      372.54     80.71 o 
   6   4   9      520.78      655.02    109.44 o 
   7   4   9       30.26       43.90     36.16 o 
   8   4   9       19.18       -7.10     29.05 o 
   9   4   9      222.27      270.21    103.30 o 
  10   4   9       12.96      -19.05     39.06 o 
  11   4   9       25.50       61.98     70.05 o 
  -8   5   9       18.74       89.75     81.03 o 
  -7   5   9       63.57      108.45     54.67 o 
  -6   5   9      455.01      674.74     93.03 o 
  -5   5   9      610.80      574.05     81.82 o 
  -4   5   9      856.17      897.61     92.86 o 
  -3   5   9      470.41      532.30     68.59 o 
  -2   5   9        1.84       14.01     18.32 o 
  -1   5   9     1695.70     1730.48    105.16 o 
   0   5   9      787.75      744.61     66.70 o 
   1   5   9     1293.06     1341.35    136.88 o 
   2   5   9     1004.47     1093.74    124.93 o 
   3   5   9      312.84      261.59     48.38 o 
   4   5   9      146.95      170.81     46.20 o 
   5   5   9      641.16      648.56    104.60 o 
   6   5   9       40.97       47.46     39.06 o 
   7   5   9      252.26      334.45     99.43 o 
   8   5   9       71.81      131.39     68.76 o 
   9   5   9      174.05      164.00     82.32 o 
  10   5   9       33.80        8.07     34.22 o 
  -7   6   9       93.20       55.53     71.99 o 
  -6   6   9        6.39       28.66     32.39 o 
  -5   6   9      562.38      754.80     91.78 o 
  -4   6   9      243.75      287.22     64.07 o 
  -3   6   9      337.39      458.98     64.46 o 
  -2   6   9     2831.70     2907.61    145.79 o 
  -1   6   9      231.90      208.66     42.38 o 
   0   6   9      426.92      454.04     52.82 o 
   1   6   9      693.23      851.24     68.18 o 
   2   6   9        5.42        7.75     24.21 o 
   3   6   9     1116.42     1229.51     99.07 o 
   4   6   9      464.89      518.72     67.68 o 
   5   6   9       15.65       23.57     29.38 o 
   6   6   9      463.35      566.24    107.18 o 
   7   6   9       12.69        2.91     32.93 o 
   8   6   9      122.77      222.11     91.68 o 
  10   6   9        7.56       33.57     43.26 o 
  -7   7   9        2.69       45.84     66.18 o 
  -6   7   9      267.84      391.91    136.23 o 
  -5   7   9      123.53      179.17     89.10 o 
  -4   7   9      231.84      378.68    117.83 o 
  -3   7   9        3.33        5.49     31.64 o 
  -2   7   9       54.04       59.40     50.36 o 
  -1   7   9      525.42      626.61    111.38 o 
   0   7   9      675.99      773.82    121.38 o 
   1   7   9       18.33       12.59     29.05 o 
   2   7   9      902.95     1171.87    143.98 o 
   3   7   9      807.90     1019.22    134.30 o 
   4   7   9       13.02       29.76     21.38 o 
   5   7   9      413.29      476.17     97.17 o 
   6   7   9       41.49       38.74     37.13 o 
   7   7   9      585.36      734.43    133.01 o 
   8   7   9      105.88      140.11     78.12 o 
   9   7   9        4.57      -10.98     36.16 o 
  10   7   9      275.33       32.28     41.00 o 
  -6   8   9       67.20       77.48     74.57 o 
  -5   8   9      269.79      297.97    117.51 o 
  -4   8   9      124.22      143.01     79.74 o 
  -3   8   9       99.62      184.33     85.55 o 
  -2   8   9      335.30      450.99    105.56 o 
  -1   8   9      462.68      568.82    115.25 o 
   0   8   9       56.56       63.92     51.01 o 
   1   8   9        7.03       75.54     50.68 o 
   2   8   9       30.74       39.06     37.45 o 
   3   8   9      502.27      565.69     76.33 o 
   4   8   9     2315.30     2477.84    157.50 o 
   5   8   9       68.36       46.49     44.55 o 
   6   8   9      330.20      376.42    111.05 o 
   7   8   9      146.19      180.46     78.12 o 
   8   8   9      145.83      143.01     79.74 o 
   9   8   9      180.60      -10.65     30.99 o 
  10   8   9       17.31        0.65     43.26 o 
  -6   9   9       36.00       22.60     40.68 o 
  -5   9   9        2.19       12.91     31.96 o 
  -4   9   9       62.23       47.13     46.81 o 
  -3   9   9      556.02      644.36    129.78 o 
  -2   9   9      128.38       92.97     54.56 o 
  -1   9   9     1793.43     1917.40    132.63 o 
   0   9   9      182.73      233.73     91.36 o 
   1   9   9      464.62      459.38    104.92 o 
   2   9   9     1393.52     1577.66    182.40 o 
   3   9   9      476.79      365.76     91.36 o 
   4   9   9     1218.11     1449.72    125.47 o 
   5   9   9      371.25      589.48    117.51 o 
   6   9   9       25.36        4.84     29.38 o 
   7   9   9      429.28      344.78    115.90 o 
   8   9   9       99.15       14.20     33.90 o 
   9   9   9        7.32       -4.84     33.57 o 
  -5  10   9      292.07       -6.13     39.71 o 
  -4  10   9       73.66       17.43     32.93 o 
  -3  10   9       48.54      105.56     61.34 o 
  -2  10   9      522.16      705.70    133.01 o 
  -1  10   9      773.35      733.93     88.55 o 
   0  10   9      299.99      283.73     67.85 o 
   1  10   9      665.74      687.39    116.38 o 
   2  10   9      207.90      315.73    101.05 o 
   3  10   9      555.66      584.99     88.33 o 
   4  10   9      379.35      463.50     86.05 o 
   5  10   9      386.37      399.98    122.67 o 
   6  10   9      143.03      189.50     82.00 o 
   7  10   9       63.86        4.20     31.31 o 
   8  10   9       38.39      -21.31     30.67 o 
   9  10   9       91.57        7.10     44.87 o 
  -4  11   9      255.96       38.74     45.84 o 
  -3  11   9      303.85       29.38     35.51 o 
  -2  11   9       24.60       20.98     44.23 o 
  -1  11   9      276.85      378.68    120.41 o 
   0  11   9      485.94      539.39     82.48 o 
   1  11   9        0.30       -1.78     24.35 o 
   2  11   9       88.77      149.49     51.72 o 
   3  11   9      206.52      287.65     79.52 o 
   4  11   9       89.61      238.91     72.99 o 
   5  11   9      541.90      685.36    150.12 o 
   6  11   9       54.17       51.65     73.93 o 
   7  11   9        3.82      -34.87     51.98 o 
   8  11   9      125.99       84.90     86.20 o 
  -3  12   9       22.02      -22.92     37.45 o 
  -2  12   9      122.89      -10.33     31.31 o 
  -1  12   9      203.37       16.46     37.13 o 
   0  12   9      165.55      241.55     67.66 o 
   1  12   9      164.46      232.08     66.09 o 
   2  12   9        6.81       -1.22     27.38 o 
   3  12   9       37.57       48.80     45.69 o 
   4  12   9       92.79       98.67     59.27 o 
   5  12   9        0.35      -10.65     53.27 o 
   6  12   9        5.54       23.57     73.28 o 
   7  12   9      123.99      209.84    116.22 o 
  -2  13   9        1.10       47.13     51.33 o 
  -1  13   9      102.95       31.64     41.00 o 
   0  13   9      173.16       32.31     69.25 o 
   1  13   9      381.97       53.87    234.70 o 
   2  13   9      199.85       72.12    193.54 o 
   3  13   9       88.04      149.44     54.11 o 
   4  13   9       40.57        8.81     50.12 o 
   5  13   9      129.81      174.33    107.82 o 
   6  13   9        0.30       -4.20     63.27 o 
   0  14   9       52.03       23.54     70.05 o 
   1  14   9      139.87       54.31     92.65 o 
   2  14   9       39.35        0.55     71.67 o 
   3  14   9        1.32       19.58     41.32 o 
   4  14   9       44.67      114.20     68.45 o 
   5  14   9       21.16       14.20     76.19 o 
  -2 -11  10        1.05       -2.91     51.33 o 
  -1 -11  10       17.50      -14.20     43.58 o 
   0 -11  10      141.00       25.83     43.58 o 
   1 -11  10        1.26       10.98     41.00 o 
   2 -11  10       52.64       73.93     54.88 o 
  -3 -10  10       89.37       83.94     69.41 o 
  -2 -10  10      622.33      569.15    129.78 o 
  -1 -10  10        0.34       -1.61     44.23 o 
   0 -10  10       86.70      -16.14     32.93 o 
   1 -10  10        3.85        4.84     31.96 o 
   2 -10  10        1.27        7.43     39.71 o 
   3 -10  10       47.68        3.55     44.55 o 
   4 -10  10        0.59      -29.70     49.07 o 
  -5  -9  10       26.83       65.53     84.26 o 
  -4  -9  10      113.56      159.80     98.79 o 
  -3  -9  10      147.99      175.03     61.69 o 
  -2  -9  10       18.25        2.90     32.19 o 
  -1  -9  10      589.33      789.59    104.43 o 
   0  -9  10      199.93      203.28     61.35 o 
   1  -9  10      209.32      208.55     97.82 o 
   3  -9  10      343.19      -29.70     33.57 o 
   4  -9  10      254.53      310.24    128.49 o 
   5  -9  10      108.07      143.01     94.27 o 
  -6  -8  10        2.91      -37.77     72.31 o 
  -5  -8  10       88.59      133.33     90.39 o 
  -4  -8  10       95.80      185.63     98.14 o 
  -3  -8  10        1.10      -20.78     27.15 o 
  -2  -8  10      280.09      348.89     80.76 o 
  -1  -8  10      395.42      461.40     75.05 o 
   0  -8  10       34.35       52.89     35.94 o 
   1  -8  10     1010.12     1071.79    162.38 o 
   2  -8  10      144.60      195.96     88.13 o 
   3  -8  10      146.36      223.07     94.27 o 
   4  -8  10       51.57       98.46     77.48 o 
   5  -8  10      125.89      143.66     90.07 o 
   6  -8  10      185.41      346.39    138.17 o 
  -6  -7  10      147.45      184.33    102.66 o 
  -5  -7  10      182.37      211.45    102.34 o 
  -4  -7  10      543.81      584.32    137.20 o 
  -3  -7  10      446.65      504.62     77.05 o 
  -2  -7  10       72.86       97.45     40.08 o 
  -1  -7  10      439.88      584.90     81.94 o 
   0  -7  10       20.56       38.42     49.07 o 
   1  -7  10       95.11       55.53     47.78 o 
   2  -7  10      125.91      153.34     72.31 o 
   3  -7  10      361.17      464.23    107.82 o 
   4  -7  10       45.54      106.21     72.96 o 
   5  -7  10      134.16      219.85    102.98 o 
   6  -7  10       29.16       72.31     77.16 o 
   7  -7  10       80.31      170.13    111.05 o 
  -7  -6  10      150.65      190.15    105.24 o 
  -6  -6  10        1.93       -6.78     54.56 o 
  -5  -6  10      710.50      899.08    166.26 o 
  -4  -6  10      376.27      438.08    136.88 o 
  -3  -6  10        1.40       24.24     24.88 o 
  -2  -6  10       30.22       32.44     26.35 o 
  -1  -6  10      309.71      348.27     65.39 o 
   0  -6  10      369.17      441.31     94.91 o 
   1  -6  10       14.85       17.11     32.61 o 
   2  -6  10       57.77        9.04     32.93 o 
   3  -6  10       23.14        6.78     33.25 o 
   4  -6  10      598.99      690.53    134.94 o 
   5  -6  10      146.67      192.73     95.23 o 
   6  -6  10      207.73      286.35    112.34 o 
   7  -6  10        8.28       31.64     61.98 o 
   8  -6  10        3.90      -28.09     66.83 o 
  -7  -5  10        8.80      -16.46     57.79 o 
  -6  -5  10      272.52      254.07    112.67 o 
  -5  -5  10        6.43       -8.39     40.68 o 
  -4  -5  10      270.17      245.99    105.24 o 
  -3  -5  10      394.13      498.45     71.40 o 
  -2  -5  10       18.17        4.41     22.02 o 
  -1  -5  10      360.41      330.80     57.08 o 
   0  -5  10      436.02      652.44    107.50 o 
   1  -5  10      419.76      359.31     83.61 o 
   2  -5  10     1636.73     1648.04    178.20 o 
   3  -5  10      164.25      191.11     82.97 o 
   4  -5  10       96.04       77.16     54.56 o 
   5  -5  10      360.03      403.86    125.58 o 
   6  -5  10        0.58        9.68     45.84 o 
   7  -5  10      119.39      259.88    107.82 o 
   8  -5  10       71.10      149.15     91.68 o 
  -7  -4  10       67.69      105.89     85.87 o 
  -6  -4  10       26.23      -44.55     44.55 o 
  -5  -4  10        4.06       24.21     51.65 o 
  -4  -4  10      604.89      650.82    127.52 o 
  -3  -4  10       72.35       85.55     66.50 o 
  -2  -4  10      147.92      137.79     49.07 o 
  -1  -4  10      192.54      241.82     54.91 o 
   0  -4  10      231.67      274.40     67.79 o 
   1  -4  10      544.36      475.20     92.65 o 
   2  -4  10      117.55      128.16     56.49 o 
   3  -4  10      320.11      433.88     94.91 o 
   4  -4  10     1418.92     1443.69    172.07 o 
   5  -4  10       42.16       37.13     47.13 o 
   6  -4  10      579.76      764.78    141.40 o 
   7  -4  10      192.40      172.07     94.59 o 
   8  -4  10       21.55       23.57     68.44 o 
   9  -4  10       56.17      117.83     95.23 o 
  -8  -3  10       63.97       75.54     82.64 o 
  -7  -3  10        3.24       -1.94     48.10 o 
  -6  -3  10      100.78      159.80     88.78 o 
  -5  -3  10       35.89        5.49     50.04 o 
  -4  -3  10       36.77       27.44     49.72 o 
  -3  -3  10      598.83      673.10    124.93 o 
  -2  -3  10      135.68      185.17     45.75 o 
  -1  -3  10       44.08       37.20     25.50 o 
   0  -3  10      997.63     1203.18    130.75 o 
   1  -3  10       74.26       64.24     41.00 o 
   2  -3  10      218.24      300.55     73.28 o 
   3  -3  10      497.58      538.15     98.14 o 
   4  -3  10       67.88       45.20     41.97 o 
   5  -3  10     1501.86     1565.39    185.95 o 
   6  -3  10       48.15       35.51     46.16 o 
   7  -3  10        3.25       -9.04     36.48 o 
   8  -3  10      101.25      227.59    102.98 o 
   9  -3  10       11.30       50.68     72.64 o 
  -8  -2  10      120.17       49.96     89.58 o 
  -7  -2  10       12.36       14.82     27.54 o 
  -6  -2  10        7.20       21.90     31.57 o 
  -5  -2  10       68.61       97.76     43.42 o 
  -4  -2  10      294.28      347.53     61.22 o 
  -3  -2  10       85.99       75.23     34.13 o 
  -2  -2  10     1813.26     1919.82     87.36 o 
  -1  -2  10      510.20      480.19     59.46 o 
   0  -2  10       12.56        2.58     19.69 o 
   1  -2  10     1305.02     1395.59    139.46 o 
   2  -2  10      140.98      205.00     69.73 o 
   3  -2  10      596.20      498.12     92.65 o 
   4  -2  10       27.63       13.88     25.18 o 
   5  -2  10      100.03       68.12     49.07 o 
   6  -2  10      526.62      476.82    112.02 o 
   7  -2  10      481.75      689.88    134.62 o 
   8  -2  10       66.62      104.60     75.54 o 
   9  -2  10      193.37      309.27    121.06 o 
  10  -2  10       35.64      166.26    102.01 o 
  -8  -1  10      140.57       40.69    107.02 o 
  -7  -1  10        0.16       -4.03     26.54 o 
  -6  -1  10      344.00      345.69     79.89 o 
  -5  -1  10      393.77      390.98     71.65 o 
  -4  -1  10       45.37       45.82     28.69 o 
  -3  -1  10     1012.23     1092.35     95.88 o 
  -2  -1  10      200.45      153.47     30.01 o 
  -1  -1  10      480.05      521.75     43.30 o 
   0  -1  10      844.09      847.74    120.74 o 
   1  -1  10        0.31        0.20      9.48 o 
   2  -1  10      341.78      286.99     66.18 o 
   3  -1  10       35.09       53.34     21.55 o 
   4  -1  10       13.29       20.81     16.26 o 
   5  -1  10      164.77      160.49     41.26 o 
   6  -1  10      119.92      163.98     50.85 o 
   7  -1  10        4.78       23.32     26.03 o 
   8  -1  10      147.72      165.29     86.52 o 
   9  -1  10        1.61       17.43     53.27 o 
  10  -1  10       30.50       51.33     79.09 o 
  -8   0  10       38.13        8.83     32.34 o 
  -7   0  10       88.66       20.96     53.75 o 
  -6   0  10       91.24      110.40     47.47 o 
  -5   0  10      328.44      393.13     71.72 o 
  -4   0  10      348.23      333.27     61.50 o 
  -3   0  10      409.31      462.13     60.83 o 
  -2   0  10      441.06      467.98     42.46 o 
  -1   0  10     1422.12     1489.14     72.36 o 
   0   0  10        2.65       -0.41     12.78 o 
   1   0  10     1821.06     1912.94    135.75 o 
   2   0  10        5.70        4.24     12.40 o 
   3   0  10      167.73      152.38     35.43 o 
   4   0  10      763.91      822.46     71.05 o 
   5   0  10        6.37       18.12     18.63 o 
   6   0  10      625.30      703.02     78.62 o 
   7   0  10       98.77       98.24     39.87 o 
   8   0  10        4.20       -0.36     24.82 o 
   9   0  10      259.22      427.24     80.56 o 
  10   0  10       35.39       38.23     43.23 o 
  -8   1  10       61.25       22.67     41.97 o 
  -7   1  10        4.80       33.75     30.15 o 
  -6   1  10       30.71       12.18     28.82 o 
  -5   1  10      641.22      780.85     92.72 o 
  -4   1  10      401.26      438.95     66.21 o 
  -3   1  10      280.37      213.43     51.50 o 
  -2   1  10       46.21       79.94     30.87 o 
  -1   1  10      413.69      452.92     41.03 o 
   0   1  10     1140.90     1155.52     74.82 o 
   1   1  10        2.04        1.88     12.48 o 
   2   1  10      289.06      316.72     33.25 o 
   3   1  10      311.66      347.74     46.77 o 
   4   1  10       53.34       56.70     24.08 o 
   5   1  10      854.49      982.13     85.15 o 
   6   1  10      190.70      242.99     56.78 o 
   7   1  10      370.87      357.27     64.65 o 
   8   1  10      476.32      483.41     76.33 o 
   9   1  10        4.90       22.98     29.92 o 
  10   1  10       94.52      147.16     61.09 o 
  -8   2  10        1.92        3.48     35.04 o 
  -7   2  10      154.87      180.23     61.72 o 
  -6   2  10        6.51       26.93     37.74 o 
  -5   2  10     1304.80     1604.87    131.22 o 
  -4   2  10      500.38      683.43     82.47 o 
  -3   2  10      102.25      111.64     38.61 o 
  -2   2  10      217.43      245.87     48.31 o 
  -1   2  10      169.59      168.12     28.93 o 
   0   2  10        5.29        5.21     13.78 o 
   1   2  10       15.44        7.10     19.37 o 
   2   2  10      741.43      743.83     62.18 o 
   3   2  10      667.73      721.20     89.75 o 
   4   2  10     1713.51     1586.05    137.85 o 
   5   2  10       39.87       23.57     28.41 o 
   6   2  10      299.92      288.29     70.05 o 
   7   2  10       80.84       82.64     49.39 o 
   8   2  10       97.94      103.37     45.56 o 
   9   2  10      104.50      179.02     59.56 o 
  10   2  10       27.09       76.06     46.61 o 
  -8   3  10        4.16       18.29     36.97 o 
  -7   3  10        0.97       13.81     34.19 o 
  -6   3  10      100.39      102.98     45.88 o 
  -5   3  10       19.59       40.83     31.55 o 
  -4   3  10      325.94      326.29     62.88 o 
  -3   3  10        4.33        7.84     18.77 o 
  -2   3  10      224.48      177.54     45.40 o 
  -1   3  10      176.47      206.75     30.63 o 
   0   3  10      605.66      615.13     62.71 o 
   1   3  10        1.80      -10.01     19.37 o 
   2   3  10      729.50      666.96     89.75 o 
   3   3  10       20.09       36.97     21.77 o 
   4   3  10       10.41       42.29     32.28 o 
   5   3  10      807.47      678.58    101.05 o 
   6   3  10      218.47      311.21     74.90 o 
   7   3  10       34.45       44.87     43.90 o 
   8   3  10        3.34       14.85     31.31 o 
   9   3  10      188.63      260.52     94.27 o 
  10   3  10       73.36      143.80     59.06 o 
  -7   4  10       13.45       40.70     36.96 o 
  -6   4  10       59.66      118.88     51.53 o 
  -5   4  10      141.04       82.96     40.64 o 
  -4   4  10      910.32      954.68     97.12 o 
  -3   4  10       87.69      106.89     38.82 o 
  -2   4  10        3.69       -4.31     17.30 o 
  -1   4  10      970.23      909.30     95.88 o 
   0   4  10       41.18       41.63     21.43 o 
   1   4  10     1578.90     1528.59    142.04 o 
   2   4  10      276.03      272.79     64.24 o 
   3   4  10        4.29        2.93     14.79 o 
   4   4  10      547.05      637.91     99.43 o 
   5   4  10      344.99      331.54     75.54 o 
   6   4  10        8.65        8.72     23.89 o 
   7   4  10       15.35       32.61     40.68 o 
   8   4  10       10.57       -0.97     28.09 o 
   9   4  10       66.22      103.30     72.64 o 
  10   4  10       53.38      118.48     59.40 o 
  -7   5  10      145.19      162.00     59.69 o 
  -6   5  10       60.10       34.05     33.91 o 
  -5   5  10      452.82      509.47     77.83 o 
  -4   5  10       40.95       93.91     40.14 o 
  -3   5  10      153.23      146.11     45.52 o 
  -2   5  10       14.30       21.54     22.03 o 
  -1   5  10      271.41      229.80     45.64 o 
   0   5  10      698.37      828.21     74.32 o 
   1   5  10      503.02      486.18     86.84 o 
   2   5  10      222.94      179.17     63.92 o 
   3   5  10       38.79       51.81     25.21 o 
   4   5  10       98.25       86.14     34.00 o 
   5   5  10     1257.20     1245.15    148.18 o 
   6   5  10      217.36      211.13     77.16 o 
   7   5  10       21.29       50.36     42.29 o 
   8   5  10      109.46      161.09     76.19 o 
   9   5  10       55.35       37.77     47.78 o 
  10   5  10       24.34       29.70     36.48 o 
  -7   6  10       25.48       12.59     62.63 o 
  -6   6  10      187.34      239.93     67.31 o 
  -5   6  10        0.36       11.70     28.31 o 
  -4   6  10       43.14       33.96     32.93 o 
  -3   6  10      171.36      200.20     53.36 o 
  -2   6  10        1.58       -4.62     17.68 o 
  -1   6  10      354.48      357.20     52.49 o 
   0   6  10      182.24      177.32     46.16 o 
   1   6  10       49.45       60.81     24.04 o 
   2   6  10       38.44       71.99     42.29 o 
   3   6  10       33.22       15.74     20.53 o 
   4   6  10      245.98      165.60     47.07 o 
   5   6  10       34.99       34.22     36.16 o 
   6   6  10       39.28       58.11     46.81 o 
   7   6  10      281.85      300.55     98.79 o 
   8   6  10       22.95       38.74     41.97 o 
   9   6  10       51.09       49.39     49.72 o 
  10   6  10      195.63       -0.32     38.74 o 
  -6   7  10        2.37       -8.72     49.72 o 
  -5   7  10       78.42       85.23     69.09 o 
  -4   7  10       50.78       89.10     65.86 o 
  -3   7  10      317.52      289.25    101.05 o 
  -2   7  10       13.14       31.64     39.39 o 
  -1   7  10       41.66       18.08     40.03 o 
   0   7  10      117.10      160.77     71.67 o 
   1   7  10      111.25       87.49     55.85 o 
   2   7  10      109.23       69.73     48.75 o 
   3   7  10       24.21       39.07     28.29 o 
   4   7  10      260.34      374.88     62.04 o 
   5   7  10      155.97      160.77     69.41 o 
   6   7  10      345.68      373.83    108.47 o 
   7   7  10       15.78       16.79     35.19 o 
   8   7  10       54.26       30.35     44.87 o 
   9   7  10      121.24      -19.69     35.19 o 
  10   7  10       12.04       -9.36     40.68 o 
  -6   8  10       46.16       68.76     68.76 o 
  -5   8  10        3.78      -37.45     40.35 o 
  -4   8  10       49.99       36.48     54.56 o 
  -3   8  10        4.27      -10.65     33.25 o 
  -2   8  10        5.53      -15.82     30.99 o 
  -1   8  10      102.62      143.98     71.02 o 
   0   8  10      172.38      268.27     92.97 o 
   1   8  10        2.44        4.84     40.03 o 
   2   8  10       59.90      101.69     57.14 o 
   4   8  10      126.43      166.54     51.24 o 
   5   8  10        3.57        4.84     31.64 o 
   6   8  10      325.08      285.70     98.46 o 
   7   8  10      128.64       67.15     55.20 o 
   8   8  10       79.81       30.35     41.97 o 
   9   8  10        7.64      -11.30     36.16 o 
  10   8  10        9.30       12.27     45.84 o 
  -5   9  10       76.05      103.30     89.75 o 
  -4   9  10       78.94      163.35     99.43 o 
  -3   9  10        0.16      -11.62     35.51 o 
  -2   9  10      138.85       76.83     65.21 o 
  -1   9  10       35.96       40.03     54.24 o 
   0   9  10       72.13       55.53     51.98 o 
   1   9  10      126.61      175.30     79.42 o 
   2   9  10       57.47       69.41     56.82 o 
   4   9  10       10.11       26.74     28.52 o 
   5   9  10       28.92       94.27     58.75 o 
   6   9  10        6.40       29.70     39.71 o 
   7   9  10       67.95      124.61     71.67 o 
   8   9  10       31.16       10.65     33.57 o 
   9   9  10       11.24       12.59     37.45 o 
  -5  10  10        3.36      -11.30     41.00 o 
  -4  10  10       16.96      -30.67     30.67 o 
  -3  10  10      219.54       27.76     39.06 o 
  -2  10  10       38.37       36.16     45.52 o 
  -1  10  10       18.52       34.54     48.10 o 
   0  10  10       71.98       34.54     48.10 o 
   1  10  10        1.15      -30.02     30.02 o 
   2  10  10        5.87        0.97     40.68 o 
   3  10  10      198.81       94.59     61.34 o 
   4  10  10      128.08      202.73     60.24 o 
   5  10  10       68.49      157.10     54.89 o 
   6  10  10      113.11      151.41     75.86 o 
   7  10  10       92.18        6.13     38.74 o 
   8  10  10      111.51       -8.39     40.03 o 
   9  10  10       13.42      -28.09     41.00 o 
  -4  11  10        3.24        7.10     45.52 o 
  -3  11  10       21.17      -13.24     32.61 o 
  -2  11  10       93.36       -0.97     33.57 o 
  -1  11  10      100.61      107.18     66.50 o 
   0  11  10        9.89       -1.29     39.39 o 
   1  11  10       33.93       36.80     42.61 o 
   2  11  10      150.13      130.42     68.12 o 
   3  11  10       16.07       -9.23     33.00 o 
   4  11  10       55.86       53.72     44.90 o 
   5  11  10        1.79       13.98     36.19 o 
   6  11  10        6.33       -2.91     36.80 o 
   7  11  10       84.72       25.18     41.00 o 
   8  11  10        1.65      -25.50     38.74 o 
  -3  12  10       85.29       41.32     49.72 o 
  -2  12  10       21.79       12.27     44.55 o 
  -1  12  10       14.10      -12.91     31.96 o 
   0  12  10       54.89        8.39     35.19 o 
   1  12  10       18.26      -14.20     30.99 o 
   2  12  10       13.51       -1.29     30.67 o 
   3  12  10       39.11       25.65     47.01 o 
   4  12  10       14.06       35.49     48.62 o 
   5  12  10       13.77       23.18     45.78 o 
   6  12  10       77.40      129.45     96.20 o 
   7  12  10       12.16       37.45     68.76 o 
  -2  13  10        2.27       39.71     52.62 o 
  -1  13  10       73.35       -6.13     38.09 o 
   0  13  10        5.05       36.80     43.26 o 
   1  13  10       12.78        2.58     36.80 o 
   2  13  10        8.20       12.91     33.25 o 
   3  13  10       32.69       10.38     47.58 o 
   4  13  10      111.86      150.40     71.59 o 
   5  13  10       25.31       11.30     79.09 o 
   6  13  10       32.91       52.94     81.35 o 
   0  14  10       46.05       10.33     51.98 o 
   1  14  10        3.39        6.02     34.27 o 
   2  14  10       57.22       -2.91     37.77 o 
   3  14  10       91.68      152.95     76.70 o 
   4  14  10        1.44       18.94     56.09 o 
  -3 -10  11       55.94      145.27     72.64 o 
  -2 -10  11        0.20      -11.29     37.83 o 
  -1 -10  11      325.47      450.35    141.08 o 
   0 -10  11       30.21       10.33     35.51 o 
   1 -10  11        9.41      -22.28     40.35 o 
   2 -10  11        0.90        0.97     39.06 o 
   3 -10  11       64.01       61.34     54.88 o 
  -4  -9  11       44.15       77.48     83.94 o 
  -3  -9  11       56.18       16.76     40.28 o 
  -2  -9  11       39.88       63.52     47.47 o 
  -1  -9  11       47.02       82.49     44.89 o 
   0  -9  11       63.93       94.60     46.23 o 
   1  -9  11       48.13       14.85     40.03 o 
   2  -9  11       26.46      -14.53     32.93 o 
   3  -9  11        2.98        7.10     34.54 o 
   4  -9  11        2.13      -20.34     54.88 o 
   5  -9  11        0.24        8.72     67.79 o 
  -5  -8  11        8.37      -30.35     66.83 o 
  -4  -8  11        2.28       -3.55     45.84 o 
  -3  -8  11       20.49        9.15     35.29 o 
  -2  -8  11        4.39       -3.16     29.26 o 
  -1  -8  11       10.47       37.42     34.80 o 
   0  -8  11       62.47       36.47     37.07 o 
   1  -8  11       73.68       75.86     55.85 o 
   2  -8  11      200.71      252.45    100.08 o 
   3  -8  11       65.81       29.05     48.10 o 
   4  -8  11       15.79        3.23     36.48 o 
   5  -8  11       24.07        0.97     59.40 o 
   6  -8  11        0.08      -17.43     58.11 o 
  -6  -7  11       34.44       41.32     77.16 o 
  -5  -7  11      169.77      193.37    112.67 o 
  -4  -7  11      165.68      199.83    103.30 o 
  -3  -7  11        8.60       41.97     57.14 o 
  -2  -7  11        9.88        5.93     27.25 o 
  -1  -7  11       72.40       99.77     44.73 o 
   0  -7  11      260.80      220.62     62.76 o 
   1  -7  11        3.80       -5.17     29.70 o 
   2  -7  11       25.67       73.60     51.98 o 
   3  -7  11       17.21        9.36     38.74 o 
   4  -7  11        9.88       61.34     53.59 o 
   5  -7  11        9.12       12.27     51.33 o 
   6  -7  11       33.40        3.55     67.47 o 
   7  -7  11       89.45       29.38     83.61 o 
  -6  -6  11      249.18      267.62    122.35 o 
  -5  -6  11       12.30       30.67     54.56 o 
  -4  -6  11      168.03      249.55    109.44 o 
  -3  -6  11      131.05      172.39     92.65 o 
  -2  -6  11       59.26       42.97     31.63 o 
  -1  -6  11        5.15        5.28     22.26 o 
   0  -6  11       49.03      115.90     54.88 o 
   1  -6  11      139.32      178.52     72.96 o 
   2  -6  11        3.47      -11.62     22.28 o 
   3  -6  11        8.67        5.81     34.54 o 
   4  -6  11       35.53       29.05     41.00 o 
   5  -6  11       11.61       33.57     57.79 o 
   6  -6  11        0.50        3.55     47.13 o 
   7  -6  11        5.34       26.47     67.79 o 
  -7  -5  11        7.79       45.20     80.06 o 
  -6  -5  11        5.27       41.64     75.86 o 
  -5  -5  11        2.43      -15.82     50.36 o 
  -4  -5  11       93.08       87.81     75.54 o 
  -3  -5  11      228.57      208.55     92.33 o 
  -2  -5  11       96.14       99.84     38.50 o 
  -1  -5  11       89.02       84.77     35.51 o 
   0  -5  11       29.72       61.98     45.52 o 
   1  -5  11      138.96      194.99     77.16 o 
   2  -5  11       93.57       82.97     56.82 o 
   3  -5  11       67.28       58.43     44.55 o 
   4  -5  11       88.93       68.44     59.72 o 
   5  -5  11        0.84      -24.53     39.06 o 
   6  -5  11        1.93      -26.47     44.23 o 
   7  -5  11       10.21      -41.32     51.33 o 
   8  -5  11       16.34        1.94     59.08 o 
  -7  -4  11        0.53       29.38     71.99 o 
  -6  -4  11       75.27       53.59     71.34 o 
  -5  -4  11      109.94       47.78     66.18 o 
  -4  -4  11        0.19        2.58     41.97 o 
  -3  -4  11      172.94      205.64     88.45 o 
  -2  -4  11       11.59        8.93     25.66 o 
  -1  -4  11       47.17       43.75     30.32 o 
   0  -4  11     1042.51      956.22    127.84 o 
   1  -4  11       23.52       25.83     32.28 o 
   2  -4  11      409.47      339.94     82.00 o 
   3  -4  11     1096.74     1191.56    156.89 o 
   4  -4  11       11.82        7.75     30.67 o 
   5  -4  11      348.21      396.76    120.74 o 
   6  -4  11        4.69       29.38     52.30 o 
   7  -4  11       95.36      233.40    109.12 o 
   8  -4  11      148.21      184.33    104.27 o 
   9  -4  11        1.01       -8.39     67.15 o 
  -7  -3  11       81.88      139.46     93.30 o 
  -6  -3  11      165.48      238.25    107.50 o 
  -5  -3  11       58.28       48.10     59.08 o 
  -4  -3  11      198.86      290.55    108.79 o 
  -3  -3  11       13.51        0.32     32.61 o 
  -2  -3  11       89.48       68.03     31.84 o 
  -1  -3  11      291.25      331.66     55.77 o 
   0  -3  11      316.98      229.53     72.64 o 
   1  -3  11      500.79      552.36     96.20 o 
   2  -3  11       84.39       51.98     41.97 o 
   3  -3  11       26.38       17.11     30.02 o 
   4  -3  11       32.38       87.81     52.30 o 
   5  -3  11        5.82       18.08     41.64 o 
   6  -3  11      133.05      256.65     99.75 o 
   7  -3  11      308.99      374.80    123.97 o 
   8  -3  11      123.56      125.26     85.87 o 
   9  -3  11        1.59      -21.63     65.21 o 
  -7  -2  11       10.27       -1.94     32.28 o 
  -6  -2  11        4.84       -9.36     33.90 o 
  -5  -2  11      199.91      195.31     92.01 o 
  -4  -2  11      156.93      116.86     66.18 o 
  -3  -2  11     1225.83     1352.65    169.48 o 
  -2  -2  11      400.41      472.32     60.19 o 
  -1  -2  11        3.50       24.41     20.86 o 
   0  -2  11     1013.12     1043.06    122.03 o 
   1  -2  11      202.90      176.26     65.86 o 
   2  -2  11      209.96      220.17     73.60 o 
   3  -2  11       28.21       -2.91     20.02 o 
   4  -2  11        2.03      -18.72     20.66 o 
   5  -2  11       66.53       81.03     52.30 o 
   6  -2  11      124.67      191.76     87.49 o 
   7  -2  11       69.43       23.89     48.75 o 
   8  -2  11        1.40       35.19     55.85 o 
   9  -2  11      176.46      302.81    123.32 o 
  -7  -1  11       40.48       -2.53     32.27 o 
  -6  -1  11      220.50      172.35     58.88 o 
  -5  -1  11       25.42       20.75     30.82 o 
  -4  -1  11      991.62     1075.36    100.98 o 
  -3  -1  11       98.92       92.53     35.67 o 
  -2  -1  11      115.15       84.43     30.70 o 
  -1  -1  11       52.12       36.48     22.89 o 
   0  -1  11      575.70      630.81     89.42 o 
   1  -1  11      475.61      456.16     81.03 o 
   2  -1  11       83.33      100.72     49.07 o 
   3  -1  11      522.73      467.45     90.71 o 
   4  -1  11       29.57       30.99     28.09 o 
   5  -1  11        2.76        3.55     27.12 o 
   6  -1  11      328.06      199.51     87.16 o 
   7  -1  11      167.44      276.99    105.89 o 
   8  -1  11        0.61        2.26     52.30 o 
   9  -1  11       71.46       70.05     73.93 o 
  10  -1  11       32.81      103.63     96.85 o 
  -7   0  11       77.90       23.80     34.06 o 
  -6   0  11      175.62      165.07     57.77 o 
  -5   0  11      434.57      533.50     78.64 o 
  -4   0  11       28.15       27.98     26.29 o 
  -3   0  11       18.16       32.75     24.50 o 
  -2   0  11      114.53      141.55     41.20 o 
  -1   0  11       93.45      111.50     25.71 o 
   0   0  11      355.22      408.46     47.41 o 
   1   0  11      632.24      637.91     88.78 o 
   2   0  11        3.93        3.87     14.12 o 
   3   0  11      713.25      761.97     65.12 o 
   4   0  11      563.52      566.21     60.89 o 
   5   0  11      207.37      231.66     46.30 o 
   6   0  11       28.05       60.91     33.88 o 
   7   0  11        3.98        6.66     22.62 o 
   8   0  11      100.24      125.58     79.42 o 
   9   0  11       39.73       30.99     61.01 o 
  10   0  11       25.87      131.07     98.79 o 
  -7   1  11      124.21       48.41    106.69 o 
  -6   1  11       95.88      137.42     53.47 o 
  -5   1  11        3.14        3.16     24.43 o 
  -4   1  11      153.89      147.21     47.90 o 
  -3   1  11      560.51      492.44     66.26 o 
  -2   1  11      292.75      287.85     51.87 o 
  -1   1  11      587.42      635.60     50.64 o 
   0   1  11       46.91       51.05     24.29 o 
   1   1  11      276.45      290.79     42.39 o 
   2   1  11      203.39      241.83     32.05 o 
   3   1  11       60.60       44.14     23.03 o 
   4   1  11      772.44      838.66     75.93 o 
   5   1  11      441.80      518.11    122.19 o 
   6   1  11       60.67       63.31     31.58 o 
   7   1  11      431.94      513.03     74.25 o 
   8   1  11       88.47      125.82     47.97 o 
   9   1  11       78.48      141.27     56.09 o 
  10   1  11      154.52      234.97     73.12 o 
  -7   2  11       13.72       19.14     33.06 o 
  -6   2  11      145.36      121.17     50.48 o 
  -5   2  11      445.26      482.60     76.54 o 
  -4   2  11      177.05      254.25     63.46 o 
  -3   2  11       18.08       27.79     23.34 o 
  -2   2  11       56.59       74.55     31.99 o 
  -1   2  11       73.07       66.78     20.88 o 
   0   2  11       58.32       39.52     18.32 o 
   1   2  11      816.44      853.34     70.76 o 
   2   2  11      225.48      252.89     34.27 o 
   3   2  11      793.41      806.49     68.13 o 
   4   2  11     1343.69     1335.86    129.45 o 
   5   2  11      439.58      574.31     91.36 o 
   6   2  11       41.23       93.94     53.27 o 
   7   2  11        3.20       36.72     29.64 o 
   8   2  11       55.59       29.30     36.07 o 
   9   2  11      147.15      217.78     66.06 o 
  10   2  11        7.91        1.97     46.86 o 
  -7   3  11       13.74       27.31     36.43 o 
  -6   3  11      109.44      117.48     50.05 o 
  -5   3  11       56.69       34.06     29.88 o 
  -4   3  11      433.09      466.24     71.33 o 
  -3   3  11      287.50      295.62     57.77 o 
  -2   3  11       74.80       91.10     33.90 o 
  -1   3  11     1706.28     1756.34    113.68 o 
   0   3  11       32.66       44.22     24.31 o 
   1   3  11       74.96      110.41     46.81 o 
   2   3  11      705.77      780.28    100.08 o 
   3   3  11       10.66       10.30     17.68 o 
   4   3  11     1715.70     1912.76    163.03 o 
   5   3  11      305.74      389.65     82.32 o 
   6   3  11       73.96      159.48     66.18 o 
   7   3  11        7.85        0.32     26.47 o 
   8   3  11      213.40      278.28     97.82 o 
   9   3  11       64.09      160.11     59.19 o 
  10   3  11      113.43      165.34     63.59 o 
  -7   4  11        2.35      -29.88     34.64 o 
  -6   4  11       64.99       32.37     37.12 o 
  -5   4  11      332.48      374.78     81.27 o 
  -4   4  11      179.07      196.26     60.69 o 
  -3   4  11       37.38       37.78     30.79 o 
  -2   4  11      788.63      859.43     86.24 o 
  -1   4  11      519.37      604.16     69.48 o 
   0   4  11     4300.99     4489.55    256.65 o 
   1   4  11      602.76      689.88    102.01 o 
   2   4  11      147.48      166.90     60.37 o 
   3   4  11      144.82      143.75     40.13 o 
   4   4  11      732.86      781.24    110.41 o 
   5   4  11       70.21      119.45     55.85 o 
   6   4  11      366.67      434.20     92.97 o 
   7   4  11      118.23      128.81     63.27 o 
   8   4  11       80.04       66.18     52.94 o 
   9   4  11      105.11      154.31     77.80 o 
  10   4  11       14.78       37.77     48.10 o 
  -7   5  11        9.26        6.21     37.38 o 
  -6   5  11      498.38      579.15     98.59 o 
  -5   5  11       32.78       21.68     33.74 o 
  -4   5  11      586.62      648.81     85.83 o 
  -3   5  11      440.65      565.60    114.60 o 
  -2   5  11       12.51       -3.43     19.38 o 
  -1   5  11     1388.23     1539.99    110.05 o 
   0   5  11      549.07      645.38     69.29 o 
   1   5  11      191.58      268.59     82.64 o 
   2   5  11     1179.39     1413.02    149.47 o 
   3   5  11      354.19      361.01     55.69 o 
   4   5  11      321.97      453.27     63.44 o 
   5   5  11     1005.51     1111.82    142.04 o 
   6   5  11       48.25       59.72     43.26 o 
   7   5  11      103.76      123.97     62.63 o 
   8   5  11       37.15      120.09     66.18 o 
   9   5  11       70.07       71.99     62.63 o 
  10   5  11      228.20      309.59    118.80 o 
  -6   6  11        0.19      -19.05     52.62 o 
  -5   6  11      275.48      453.42     82.44 o 
  -4   6  11       24.22       25.97     30.75 o 
  -3   6  11       18.14       33.80     43.42 o 
  -2   6  11      194.71      272.03     56.32 o 
  -1   6  11       30.10       30.99     24.18 o 
   0   6  11      563.98      600.40     68.02 o 
   1   6  11      233.90      289.16     48.58 o 
   2   6  11      474.19      477.14     97.17 o 
   3   6  11       17.65       27.08     23.71 o 
   4   6  11       13.94        9.97     18.45 o 
   5   6  11      156.48      133.97     62.31 o 
   6   6  11      491.85      552.04    109.44 o 
   7   6  11       12.00        4.84     32.28 o 
   8   6  11       29.12       74.25     59.72 o 
  10   6  11        9.67       -8.07     41.32 o 
  -6   7  11       87.23      162.06     99.43 o 
  -5   7  11        9.03        1.29     46.16 o 
  -4   7  11      373.82      477.79    141.08 o 
  -3   7  11       98.15      163.67     85.23 o 
  -2   7  11       40.69       50.36     52.30 o 
  -1   7  11      506.76      626.61    121.38 o 
   0   7  11      446.56      610.14    116.54 o 
   1   7  11      341.68      461.00    102.01 o 
   2   7  11      201.73      238.25     86.52 o 
   3   7  11       14.01       33.21     25.96 o 
   4   7  11       59.51      114.29     44.66 o 
   5   7  11      583.03      714.42    123.64 o 
   6   7  11       16.53       16.14     37.13 o 
   7   7  11      236.44      350.27    115.25 o 
   8   7  11      203.44      363.18    118.16 o 
   9   7  11       23.59       22.28     35.19 o 
  10   7  11      241.94      -15.17     42.29 o 
  -6   8  11        0.16       33.25     70.05 o 
  -5   8  11       65.19      109.44     79.74 o 
  -4   8  11      147.65      210.81     97.82 o 
  -3   8  11        9.72      -20.66     42.61 o 
  -2   8  11      164.93      151.08     82.00 o 
  -1   8  11       46.39       49.39     55.20 o 
   0   8  11      347.43      473.27    107.18 o 
   1   8  11      423.46      633.07    121.38 o 
   2   8  11        5.45      -11.30     32.93 o 
   4   8  11     1058.36     1097.01    109.80 o 
   5   8  11       84.79      153.99     76.83 o 
   6   8  11      443.43      411.28    100.08 o 
   7   8  11       14.66       55.85     48.42 o 
   8   8  11      144.13       30.02     43.90 o 
   9   8  11      121.76      -16.46     36.80 o 
  -5   9  11       59.14      146.56     96.85 o 
  -4   9  11       40.36       56.82     70.70 o 
  -3   9  11      356.42      448.41    138.82 o 
  -2   9  11       91.03      103.30     73.28 o 
  -1   9  11      218.81      406.12    128.49 o 
   0   9  11      312.79      456.16    132.36 o 
   1   9  11       20.97       11.94     46.81 o 
   2   9  11     1378.65     1549.90    191.11 o 
   4   9  11     1087.82     1226.27    121.71 o 
   5   9  11      218.95      255.97     70.12 o 
   6   9  11       23.99       72.64     56.17 o 
   8   9  11      139.96       26.47     34.22 o 
   9   9  11        1.87       19.05     38.74 o 
  -4  10  11       88.49       94.27     78.12 o 
  -3  10  11      107.57       92.65     78.12 o 
  -2  10  11      294.62      359.31    129.78 o 
  -1  10  11       54.48       67.47     60.69 o 
   0  10  11      138.12       56.82     57.79 o 
   1  10  11      396.49      525.89    125.26 o 
   2  10  11      110.57       45.20     58.75 o 
   4  10  11      513.89      687.65     94.19 o 
   5  10  11       14.33       29.73     31.88 o 
   6  10  11      196.35      133.97     77.80 o 
   7  10  11       90.01       -1.61     27.76 o 
   8  10  11       48.69      -35.83     35.83 o 
  -3  11  11      120.84       -8.07     42.61 o 
  -2  11  11       52.78       19.37     37.45 o 
  -1  11  11       83.18        5.81     39.71 o 
   0  11  11      241.40      135.26     86.52 o 
   1  11  11        1.51        2.26     42.61 o 
   2  11  11      169.71      249.87    102.34 o 
   3  11  11      140.74      192.58     65.11 o 
   4  11  11       52.72       31.75     36.42 o 
   5  11  11       18.75        9.02     24.39 o 
   6  11  11       15.84       19.05     27.44 o 
   7  11  11       53.26      -10.65     34.22 o 
   8  11  11      146.56       -6.78     45.52 o 
  -2  12  11      318.67      -38.42     38.42 o 
  -1  12  11      190.93       -0.65     36.16 o 
   0  12  11      178.17        6.46     29.05 o 
   1  12  11      305.18        9.68     29.05 o 
   2  12  11       13.11        1.61     29.05 o 
   3  12  11      220.50      261.19     82.32 o 
   4  12  11      256.16      162.05     71.99 o 
   5  12  11       72.24       -3.45     30.62 o 
   6  12  11       24.36       -3.55     37.45 o 
   7  12  11       93.79       13.24     46.81 o 
  -1  13  11      103.32       10.33     42.61 o 
   0  13  11       69.35      -16.14     41.32 o 
   1  13  11       69.36       -5.49     36.16 o 
   2  13  11      125.18      -10.65     37.77 o 
   3  13  11       32.55       80.50     58.14 o 
   4  13  11        9.51      -10.51     46.30 o 
   5  13  11      307.02      439.41    112.80 o 
   6  13  11       21.74      -10.65     80.38 o 
   2  14  11        1.38      -17.76     41.32 o 
   3  14  11       96.61       87.30     69.80 o 
  -1 -10  12       50.03        9.79     47.13 o 
   0 -10  12       62.00       11.62     54.88 o 
   1 -10  12      101.27        9.36     46.81 o 
   2 -10  12       93.50      -36.80     44.55 o 
  -3  -9  12       97.50      164.00    106.86 o 
  -2  -9  12       46.92       70.40     50.91 o 
  -1  -9  12       90.70      220.12     66.95 o 
   0  -9  12      348.80      358.62     84.28 o 
   1  -9  12       10.81       11.94     38.42 o 
   2  -9  12      100.69      -37.13     37.13 o 
   3  -9  12       17.60      -12.91     39.71 o 
   4  -9  12       15.35      -19.37     39.39 o 
  -4  -8  12       18.92       99.43     90.71 o 
  -3  -8  12       57.97       76.51     80.06 o 
  -2  -8  12      138.39      231.46     72.25 o 
  -1  -8  12        0.54       17.51     32.17 o 
   0  -8  12      276.97      320.78     82.98 o 
   1  -8  12      269.10      376.74    123.64 o 
   2  -8  12        7.35      -16.14     38.42 o 
   3  -8  12      223.03       54.56     32.93 o 
   4  -8  12      183.20        2.26     38.74 o 
   5  -8  12       33.68       45.20     75.22 o 
  -5  -7  12       73.06      210.16    112.67 o 
  -4  -7  12       47.87      133.01     88.78 o 
  -3  -7  12       91.22      217.26    108.79 o 
  -2  -7  12        0.05        2.46     33.69 o 
  -1  -7  12      135.80      168.41     56.60 o 
   0  -7  12       93.55       93.15     47.09 o 
   1  -7  12      162.13      115.90     70.70 o 
   2  -7  12      106.44       82.32     58.75 o 
   3  -7  12      117.38      122.03     68.76 o 
   4  -7  12       87.23        2.26     36.16 o 
   5  -7  12      186.41      280.86    127.84 o 
   6  -7  12       11.62       57.46     73.93 o 
  -5  -6  12      277.85      357.37    131.39 o 
  -4  -6  12       74.73       82.00     80.71 o 
  -3  -6  12       58.90       46.16     54.88 o 
  -2  -6  12      427.21      519.92     81.90 o 
  -1  -6  12       32.08       48.59     34.55 o 
   0  -6  12      477.83      435.47     74.04 o 
   1  -6  12      550.86      643.72    123.00 o 
   2  -6  12        0.05       29.05     39.06 o 
   3  -6  12      272.71      440.01    128.81 o 
   4  -6  12      629.48      771.88    144.95 o 
   5  -6  12       12.11      -26.47     47.13 o 
   6  -6  12      275.87      432.91    145.27 o 
   7  -6  12        0.64        7.10     66.50 o 
  -6  -5  12        1.51       25.83     64.24 o 
  -5  -5  12       95.89       92.97     86.84 o 
  -4  -5  12       62.61       86.84     80.38 o 
  -3  -5  12      170.86      222.43    101.37 o 
  -2  -5  12        5.20       -4.36     22.44 o 
  -1  -5  12       64.30       79.87     39.07 o 
   0  -5  12      420.58      422.90     95.23 o 
   1  -5  12      160.99      252.45     89.42 o 
   2  -5  12      615.35      812.88    136.56 o 
   3  -5  12      326.56      304.75    101.69 o 
   4  -5  12       39.60        0.97     37.13 o 
   5  -5  12      304.76      401.60    123.00 o 
   6  -5  12        0.93      -16.79     49.07 o 
   7  -5  12      138.71      385.13    139.78 o 
   8  -5  12       11.50       62.31     84.90 o 
  -6  -4  12       35.86       13.88     62.95 o 
  -5  -4  12       10.43       38.42     61.01 o 
  -4  -4  12      235.72      187.24     97.82 o 
  -3  -4  12       18.27       23.89     49.72 o 
  -2  -4  12       46.05       53.27     52.94 o 
  -1  -4  12      109.66      187.37     51.23 o 
   0  -4  12      300.43      478.43     91.36 o 
   1  -4  12      858.84     1102.78    145.27 o 
   2  -4  12      101.64       91.04     56.49 o 
   3  -4  12      259.48      338.97    107.18 o 
   4  -4  12     1230.73     1465.64    186.92 o 
   5  -4  12       13.37        4.20     32.93 o 
   6  -4  12      123.44      184.01     91.68 o 
   7  -4  12      105.94      145.27     90.71 o 
   8  -4  12        0.23      -36.48     57.14 o 
  -7  -3  12       29.86       16.79     62.31 o 
  -6  -3  12      100.81      110.08     84.90 o 
  -5  -3  12       16.15       51.01     67.47 o 
  -4  -3  12      614.96      540.74    129.13 o 
  -3  -3  12      269.07      313.47    109.44 o 
  -2  -3  12        0.60        4.20     31.64 o 
  -1  -3  12      388.14      419.47     99.27 o 
   0  -3  12      772.74     1086.96    134.30 o 
   1  -3  12      276.35      305.72     90.07 o 
   2  -3  12     1089.59     1226.75    153.67 o 
   3  -3  12      153.95      190.47     73.93 o 
   4  -3  12       53.50       98.46     52.94 o 
   5  -3  12     1047.08     1206.09    168.19 o 
   6  -3  12       56.73      123.64     76.51 o 
   7  -3  12      311.23      338.65    122.67 o 
   8  -3  12      200.37      220.49    106.86 o 
   9  -3  12       17.17        9.68     69.73 o 
  -7  -2  12      204.79       18.40     49.39 o 
  -6  -2  12       98.25      -15.50     32.93 o 
  -5  -2  12      251.56      257.94    101.05 o 
  -4  -2  12     1298.90     1494.05    194.02 o 
  -3  -2  12      389.54      473.91    104.60 o 
  -2  -2  12      559.88      371.25     89.10 o 
  -1  -2  12       91.42      154.57     44.22 o 
   0  -2  12      112.53       82.97     44.55 o 
   1  -2  12     1841.10     1930.51    179.17 o 
   2  -2  12      261.33      334.77     79.42 o 
   3  -2  12      572.24      584.96    106.53 o 
   4  -2  12      104.01      147.21     67.15 o 
   5  -2  12       14.15        2.26     34.22 o 
   6  -2  12      285.63      487.47    118.16 o 
   7  -2  12      339.78      419.35    133.97 o 
   8  -2  12       58.43       15.82     61.66 o 
   9  -2  12       13.26       39.39     69.09 o 
  -7  -1  12        8.81       11.94     42.61 o 
  -6  -1  12       16.91       10.33     28.73 o 
  -5  -1  12        4.60       27.44     44.87 o 
  -4  -1  12       69.75      104.27     60.69 o 
  -3  -1  12     1425.46     1600.26    188.85 o 
  -2  -1  12      388.16      364.80     87.49 o 
  -1  -1  12       37.26       38.48     24.12 o 
   0  -1  12      880.04      753.48    104.27 o 
   1  -1  12      117.80      110.41     51.33 o 
   2  -1  12      820.69      757.68    113.96 o 
   3  -1  12       29.09       76.83     48.75 o 
   4  -1  12       43.20       35.83     41.32 o 
   5  -1  12     1120.91     1294.22    168.84 o 
   6  -1  12      137.26      213.07     95.88 o 
   7  -1  12       19.76       29.38     49.07 o 
   8  -1  12      134.42      266.98    112.67 o 
   9  -1  12        0.88       17.76     66.50 o 
  -7   0  12      200.53       54.29    181.59 o 
  -6   0  12      139.08       34.56     61.82 o 
  -5   0  12        5.50       27.51     29.01 o 
  -4   0  12       20.69       -0.01     22.96 o 
  -3   0  12       25.72        0.70     19.36 o 
  -2   0  12      168.29      155.85     42.95 o 
  -1   0  12        2.84        5.48     13.02 o 
   0   0  12      576.26      521.04     84.90 o 
   1   0  12     1204.00     1221.58    133.97 o 
   2   0  12      588.43      682.46    106.53 o 
   3   0  12        0.90        7.43     20.66 o 
   4   0  12     1034.91     1377.83    162.38 o 
   5   0  12       98.70      122.67     60.69 o 
   6   0  12      661.22      827.73    141.72 o 
   7   0  12      167.89      255.03    102.98 o 
   8   0  12       60.51       68.12     64.24 o 
   9   0  12      214.55      277.95    122.67 o 
  10   0  12        8.80       28.09     74.25 o 
  -7   1  12        1.06       18.96     37.01 o 
  -6   1  12      176.26       72.07     83.13 o 
  -5   1  12      183.75      243.57     66.32 o 
  -4   1  12       58.94       97.66     44.26 o 
  -3   1  12      509.12      652.05     79.64 o 
  -2   1  12      154.63      132.53     41.52 o 
  -1   1  12      518.82      551.82     49.85 o 
   0   1  12      531.51      589.34     60.57 o 
   1   1  12       24.31       28.85     19.44 o 
   2   1  12     2771.35     2985.12    104.65 o 
   3   1  12      938.67     1026.64     81.73 o 
   4   1  12      231.90      288.29     58.11 o 
   5   1  12      768.82      806.29     81.29 o 
   6   1  12       28.22       33.62     26.29 o 
   7   1  12       32.62       44.88     31.51 o 
   8   1  12      216.57      312.17    112.99 o 
   9   1  12        9.53      -11.30     52.30 o 
  10   1  12      127.45      238.25    122.67 o 
  -7   2  12       74.86       51.80     63.11 o 
  -6   2  12       22.88       15.72     33.97 o 
  -5   2  12      128.62      153.16     54.88 o 
  -4   2  12        7.73       -8.24     24.63 o 
  -3   2  12       14.31       30.13     26.75 o 
  -2   2  12      872.93      871.97     86.54 o 
  -1   2  12       92.71       85.87     31.94 o 
   0   2  12      811.14      852.24     62.17 o 
   1   2  12      923.30      990.12     79.48 o 
   2   2  12       17.27        9.48     13.52 o 
   3   2  12      890.85      953.09     81.86 o 
   4   2  12      886.68     1087.52     91.88 o 
   5   2  12        8.16       10.51     19.44 o 
   6   2  12      510.82      581.17     74.37 o 
   7   2  12      100.80      100.05     43.34 o 
   8   2  12       90.97      107.39     46.68 o 
   9   2  12      121.29      179.79     66.23 o 
  10   2  12        0.51       -8.92     34.79 o 
  -7   3  12       56.83      121.10     61.62 o 
  -6   3  12      118.94      199.21     67.67 o 
  -5   3  12      232.98      354.14     71.73 o 
  -4   3  12       63.52       52.50     37.13 o 
  -3   3  12      195.19      258.44     62.41 o 
  -2   3  12      214.86      213.42     53.39 o 
  -1   3  12      170.09      116.94     42.13 o 
   0   3  12     1245.48     1304.11     76.95 o 
   1   3  12        5.07       19.05     29.05 o 
   2   3  12      670.59      651.79     95.56 o 
   3   3  12     1136.82     1201.30     90.62 o 
   4   3  12       11.92       12.91     29.70 o 
   5   3  12      482.50      608.85    100.08 o 
   6   3  12       14.95      -10.33     23.57 o 
   7   3  12        8.25       16.79     29.05 o 
   8   3  12       25.92       81.07     42.85 o 
   9   3  12        2.98       36.49     36.48 o 
  10   3  12       51.47       98.64     46.34 o 
  -7   4  12       31.21       76.61     55.91 o 
  -6   4  12       14.10       34.13     40.29 o 
  -5   4  12        9.31       11.42     31.00 o 
  -4   4  12      446.01      524.21     80.16 o 
  -3   4  12        8.44        9.94     25.06 o 
  -2   4  12      121.49      142.37     46.57 o 
  -1   4  12      366.99      366.81     59.34 o 
   0   4  12       89.13      118.52     38.40 o 
   1   4  12     1213.71     1460.47    149.79 o 
   2   4  12       67.28       96.20     51.33 o 
   3   4  12      983.33      869.58     81.69 o 
   4   4  12     1283.98     1393.33    151.41 o 
   5   4  12       64.18       37.77     36.80 o 
   6   4  12      139.21      216.94     76.83 o 
   7   4  12      120.13      123.00     65.21 o 
   8   4  12       75.18      111.05     62.63 o 
   9   4  12      127.98      256.97     99.11 o 
  10   4  12       26.20       86.54     53.06 o 
  -6   5  12       56.11       99.86     51.28 o 
  -5   5  12      344.07      379.91     77.17 o 
  -4   5  12      150.86      206.62     61.97 o 
  -3   5  12       51.12       73.77     41.97 o 
  -2   5  12       42.57       37.72     28.82 o 
  -1   5  12      427.37      525.04     68.56 o 
   0   5  12      420.81      475.50     63.82 o 
   1   5  12        3.98        0.65     34.54 o 
   2   5  12       49.61       90.39     53.27 o 
   3   5  12       60.07       94.44     35.61 o 
   4   5  12        0.61       -9.32     18.02 o 
   5   5  12      165.53      284.41     88.45 o 
   6   5  12      389.96      474.88     98.46 o 
   7   5  12       10.44       18.08     35.83 o 
   8   5  12       10.31       28.41     43.58 o 
   9   5  12       23.63       19.05     44.87 o 
  10   5  12       42.02       23.24     54.56 o 
  -6   6  12       16.58       47.46     70.70 o 
  -5   6  12        8.64       28.41     60.37 o 
  -4   6  12      301.52      363.26     80.57 o 
  -3   6  12        1.04        9.14     26.98 o 
  -2   6  12       63.64       70.33     33.38 o 
  -1   6  12       31.43       67.90     35.23 o 
   0   6  12       71.57       66.79     30.87 o 
   1   6  12      200.57      240.63     47.22 o 
   2   6  12       53.59       45.84     42.94 o 
   3   6  12      147.92      155.23     53.59 o 
   4   6  12      792.55      850.32     89.98 o 
   5   6  12      502.66      581.74    109.12 o 
   6   6  12      139.08      139.78     68.44 o 
   7   6  12      158.31      264.40     95.56 o 
   8   6  12        0.57      -32.28     32.28 o 
   9   6  12        8.18       15.82     43.26 o 
  10   6  12       77.75      141.08     84.90 o 
  -6   7  12        2.26       17.76     60.69 o 
  -5   7  12       20.29       38.09     72.64 o 
  -4   7  12        6.49        7.75     50.04 o 
  -3   7  12      224.56      168.19     90.39 o 
  -2   7  12       39.91        9.04     42.94 o 
  -1   7  12      123.96      134.94     74.25 o 
   0   7  12      315.03      358.02    108.47 o 
   1   7  12      205.12      220.81     86.20 o 
   2   7  12       62.23       93.62     57.79 o 
   3   7  12        5.22       -9.02     19.08 o 
   4   7  12       23.50       32.07     24.53 o 
   5   7  12      421.17      426.46     98.46 o 
   6   7  12      183.92      204.35     82.32 o 
   7   7  12        7.80       21.95     35.83 o 
   8   7  12       25.02       94.59     61.98 o 
   9   7  12       92.40        8.07     42.29 o 
  -5   8  12       32.88       37.45     66.18 o 
  -4   8  12       80.19      178.20     93.62 o 
  -3   8  12        1.31       -1.94     40.68 o 
  -2   8  12       51.25       78.45     66.18 o 
  -1   8  12      132.70       84.58     63.92 o 
   0   8  12       50.98       72.96     64.89 o 
   1   8  12      296.99      250.84     95.23 o 
   2   8  12      494.70      655.34    123.97 o 
   4   8  12     1587.31     2046.70    151.22 o 
   5   8  12      196.41      118.80     70.70 o 
   6   8  12        0.31       -0.32     38.09 o 
   7   8  12      104.49      168.84     79.42 o 
   8   8  12       65.51      -11.62     32.28 o 
   9   8  12       86.76      -13.56     42.94 o 
  -4   9  12       76.07       80.06     70.05 o 
  -3   9  12       24.80       25.50     54.88 o 
  -2   9  12        4.56        5.81     44.55 o 
  -1   9  12       54.23       66.18     61.98 o 
   0   9  12      107.81      109.44     71.67 o 
   1   9  12      194.99      165.29     83.94 o 
   2   9  12      140.87      173.04     90.39 o 
   4   9  12      146.79      189.04     60.47 o 
   5   9  12       66.91       88.90     40.84 o 
   6   9  12       84.03       51.33     55.53 o 
   7   9  12        7.73       -7.10     32.28 o 
   8   9  12       80.43       19.69     40.35 o 
   9   9  12        3.64       16.79     47.13 o 
  -4  10  12       51.36      114.60     92.97 o 
  -3  10  12       42.75       18.72     63.60 o 
  -2  10  12      167.36      196.60     99.75 o 
  -1  10  12       76.26      177.88     93.62 o 
   0  10  12        0.97        4.52     42.29 o 
   1  10  12      235.66      219.20     94.91 o 
   2  10  12       77.28       30.35     52.94 o 
   4  10  12        2.26        9.94     24.74 o 
   5  10  12       57.68       74.33     39.62 o 
   6  10  12        5.06      -19.69     32.93 o 
   7  10  12       19.93        3.87     34.22 o 
   8  10  12       60.43       -7.10     41.97 o 
  -3  11  12      248.95      449.05    159.48 o 
  -2  11  12       75.85       60.69     78.45 o 
  -1  11  12       24.00      -22.60     53.27 o 
   0  11  12       76.55       58.75     67.79 o 
   1  11  12        1.48       -6.78     51.33 o 
   2  11  12       49.04       91.04     73.28 o 
   3  11  12        8.73       -1.80     29.70 o 
   4  11  12       32.34       -4.53     27.61 o 
   5  11  12       43.75       23.49     25.19 o 
   6  11  12        2.54       31.31     39.71 o 
   7  11  12       44.48       -6.13     40.35 o 
  -2  12  12        0.79      -31.31     47.78 o 
  -1  12  12       10.04       53.91     56.82 o 
   0  12  12       37.42       19.69     62.95 o 
   1  12  12       19.02       -2.58     55.20 o 
   2  12  12        1.77       28.09     59.08 o 
   3  12  12        3.17      -18.78     23.01 o 
   4  12  12       41.26       -2.89     25.59 o 
   5  12  12       53.51      -27.35     29.22 o 
   6  12  12        4.49      -21.63     40.03 o 
   0  13  12       63.23      -22.60     39.39 o 
   1  13  12        2.30        8.72     42.29 o 
   2  13  12       34.84      -23.24     37.45 o 
   3  13  12       40.64       90.71     66.77 o 
   4  13  12      274.47      140.61     86.03 o 
   5  13  12        0.24       20.52     37.79 o 
  -1  -9  13        0.00       16.70     41.04 o 
   0  -9  13        3.84       46.12     42.43 o 
   1  -9  13       76.83       59.57     46.58 o 
   2  -9  13       19.39      -25.18     37.45 o 
   3  -9  13       13.35       -6.78     50.68 o 
  -3  -8  13       21.97       63.92     82.64 o 
  -2  -8  13       79.54      153.67    103.63 o 
  -1  -8  13      228.95      292.72     78.27 o 
   0  -8  13       73.76       21.67     39.23 o 
   1  -8  13        0.60      -35.51     35.51 o 
   2  -8  13       41.17      -18.40     39.39 o 
   3  -8  13        0.07       43.90     52.94 o 
   4  -8  13        0.82       46.16     48.42 o 
  -4  -7  13        0.70       15.50     65.53 o 
  -3  -7  13      180.44      276.99    123.32 o 
  -2  -7  13      246.19      253.42    116.86 o 
  -1  -7  13       25.23       29.54     34.93 o 
   0  -7  13      163.94      171.95     60.73 o 
   1  -7  13       52.00       39.06     48.42 o 
   2  -7  13        7.19        8.07     42.94 o 
   3  -7  13        0.77       35.51     44.87 o 
   4  -7  13        0.87      -19.05     39.39 o 
   5  -7  13       48.05       12.59     45.84 o 
   6  -7  13       11.03       57.46     78.77 o 
  -5  -6  13        1.48       19.37     66.50 o 
  -4  -6  13       41.13      144.30     99.75 o 
  -3  -6  13        1.49       32.61     57.46 o 
  -2  -6  13        8.44      -10.65     45.84 o 
  -1  -6  13       12.21        0.47     28.07 o 
   0  -6  13        7.46        6.84     27.28 o 
   1  -6  13        0.41       27.44     40.68 o 
   2  -6  13        3.84       -1.94     41.00 o 
   3  -6  13        1.48      -13.56     33.25 o 
   4  -6  13       25.49       36.16     38.09 o 
   5  -6  13       12.76      -13.24     35.51 o 
   6  -6  13       66.58       92.97     83.61 o 
  -5  -5  13        5.90        1.94     63.60 o 
  -4  -5  13       52.45       35.83     65.86 o 
  -3  -5  13      144.33      260.20    112.99 o 
  -2  -5  13       79.82       95.56     70.70 o 
  -1  -5  13       95.39      101.96     45.71 o 
   0  -5  13        5.89        0.87     25.47 o 
   1  -5  13      100.91      144.30     66.83 o 
   2  -5  13       10.55       15.17     39.71 o 
   3  -5  13       77.47       65.86     52.94 o 
   4  -5  13      183.58      162.06     78.77 o 
   5  -5  13       11.47      -10.98     34.54 o 
   6  -5  13       12.92       42.61     61.98 o 
   7  -5  13        0.31      -23.57     63.60 o 
  -6  -4  13       82.02       86.20     93.62 o 
  -5  -4  13        1.55       54.56     71.02 o 
  -4  -4  13       60.28       27.12     61.66 o 
  -3  -4  13       20.18       31.96     57.14 o 
  -2  -4  13        3.24        3.87     37.13 o 
  -1  -4  13       16.46       21.87     28.07 o 
   0  -4  13      404.49      494.79    107.66 o 
   1  -4  13       11.94       40.35     41.00 o 
   2  -4  13       18.78        0.97     32.61 o 
   3  -4  13       17.23       19.05     33.57 o 
   4  -4  13        2.90       12.27     34.87 o 
   5  -4  13       12.33       52.94     55.20 o 
   6  -4  13       27.69       47.46     59.08 o 
   7  -4  13        0.79      -35.19     43.90 o 
   8  -4  13        8.58       71.99     77.16 o 
  -6  -3  13       12.08       70.05     73.93 o 
  -5  -3  13      341.49      394.82    139.14 o 
  -4  -3  13      149.07      118.16     83.29 o 
  -3  -3  13       70.68       82.97     68.76 o 
  -2  -3  13       73.29       82.64     63.27 o 
  -1  -3  13      172.38      141.73     49.19 o 
   0  -3  13       27.38       69.41     41.00 o 
   1  -3  13      272.69      295.06     90.71 o 
   2  -3  13       49.99       42.29     45.20 o 
   3  -3  13      216.02      225.01     85.55 o 
   4  -3  13      176.73      204.03     86.20 o 
   5  -3  13       21.69       15.82     34.87 o 
   6  -3  13        5.86       11.94     56.82 o 
   7  -3  13        7.35      -13.88     45.52 o 
   8  -3  13        5.50       17.76     76.19 o 
  -6  -2  13        1.40        1.61     35.51 o 
  -5  -2  13        4.58       19.69     32.61 o 
  -4  -2  13       34.20       43.26     43.58 o 
  -3  -2  13     1006.96      958.15    156.57 o 
  -2  -2  13        0.23       22.92     26.79 o 
  -1  -2  13        2.81        7.96     21.79 o 
   0  -2  13      296.97      316.05     74.25 o 
   1  -2  13        5.12       46.16     32.61 o 
   2  -2  13       14.08       11.62     30.35 o 
   3  -2  13       96.12       92.01     51.33 o 
   4  -2  13        8.06       26.79     36.80 o 
   5  -2  13      233.60      260.20     94.27 o 
   6  -2  13        0.18        1.61     29.38 o 
   7  -2  13       79.86      137.85     86.84 o 
   8  -2  13       28.20       51.01     75.22 o 
   9  -2  13       32.20      115.90     89.75 o 
  -6  -1  13       77.09      -18.40     38.09 o 
  -5  -1  13       74.55       13.24     43.58 o 
  -4  -1  13       68.40       84.90     56.82 o 
  -3  -1  13        5.65       14.53     34.54 o 
  -2  -1  13      415.06      427.42     97.17 o 
  -1  -1  13      183.09      201.77     76.19 o 
   0  -1  13        1.00       13.56     28.73 o 
   1  -1  13      682.47      713.13    108.15 o 
   2  -1  13      118.96      143.66     61.34 o 
   3  -1  13      168.64      184.33     72.96 o 
   4  -1  13       18.00       69.09     48.75 o 
   5  -1  13       17.85      -15.82     25.83 o 
   6  -1  13       17.01       15.82     38.09 o 
   7  -1  13        0.73        9.36     49.07 o 
   8  -1  13       19.36       38.09     61.34 o 
   9  -1  13       13.28        8.39     61.66 o 
  -6   0  13        1.81       42.29     41.97 o 
  -5   0  13       31.96       39.39     43.58 o 
  -4   0  13       77.98       33.57     40.03 o 
  -3   0  13      103.46      102.34     58.11 o 
  -2   0  13      227.65      279.25     99.43 o 
  -1   0  13       68.38       78.77     52.62 o 
   0   0  13       26.91       32.72     23.59 o 
   1   0  13      235.97      246.64     74.25 o 
   2   0  13        5.32       -7.43     20.02 o 
   3   0  13      223.28      294.74     89.10 o 
   4   0  13       14.86       35.83     31.96 o 
   5   0  13       73.09       60.05     45.20 o 
   6   0  13        9.64      -25.18     31.64 o 
   7   0  13       12.23       13.88     47.13 o 
   8   0  13       31.51       60.05     72.64 o 
   9   0  13        0.60       17.11     62.31 o 
  -6   1  13       22.69      -27.37     27.37 o 
  -5   1  13       46.53        1.26     27.04 o 
  -4   1  13        6.43        8.49     26.67 o 
  -3   1  13        1.97        3.18     23.59 o 
  -2   1  13      583.13      657.75     87.32 o 
  -1   1  13      189.47      145.03     43.84 o 
   0   1  13       59.66       75.17     23.77 o 
   1   1  13      323.78      348.65     78.45 o 
   2   1  13      944.21     1196.08    141.08 o 
   3   1  13      652.37      714.42    115.25 o 
   4   1  13       57.09       38.42     31.96 o 
   5   1  13        2.24       13.88     28.41 o 
   6   1  13      173.07      123.32     72.31 o 
   7   1  13        3.94       -1.29     43.90 o 
   8   1  13        6.52        2.58     46.49 o 
   9   1  13       18.40      -15.82     65.21 o 
  -6   2  13       19.82       11.60     36.38 o 
  -5   2  13      128.38      124.79     53.32 o 
  -4   2  13       11.41       -9.21     24.50 o 
  -3   2  13      393.68      415.82     68.48 o 
  -2   2  13      330.77      414.20     64.10 o 
  -1   2  13      382.62      400.43     59.39 o 
   0   2  13      166.11      180.51     36.91 o 
   1   2  13      142.16      118.08     36.30 o 
   2   2  13      373.98      330.63     39.85 o 
   3   2  13      186.11      155.66     42.88 o 
   4   2  13       45.38        7.84     20.82 o 
   5   2  13      109.06      132.34     43.18 o 
   6   2  13       10.68       20.69     22.80 o 
   7   2  13        2.99       -7.10     38.42 o 
   8   2  13      148.92      243.09    102.34 o 
   9   2  13       43.54       82.97     79.74 o 
  -6   3  13      111.03       93.39     49.75 o 
  -5   3  13       42.51       55.30     44.39 o 
  -4   3  13      100.74      107.35     48.73 o 
  -3   3  13       35.75       55.04     35.01 o 
  -2   3  13       35.07       20.86     25.43 o 
  -1   3  13     1097.19     1128.88     99.90 o 
   0   3  13      357.53      339.09     42.67 o 
   1   3  13      166.46      158.41     42.87 o 
   2   3  13      286.71      237.13     52.33 o 
   3   3  13        5.45        7.40     28.41 o 
   4   3  13       35.01       95.23     54.56 o 
   5   3  13        6.93       25.83     33.25 o 
   6   3  13        5.17       -1.94     31.96 o 
   7   3  13      152.35      203.66     61.21 o 
   8   3  13      195.07      216.47     66.77 o 
   9   3  13        1.26       -1.16     32.93 o 
  -6   4  13       37.43       35.70     36.59 o 
  -5   4  13      189.74      246.96     71.88 o 
  -4   4  13        1.35        4.27     29.30 o 
  -3   4  13      121.31      128.15     46.20 o 
  -2   4  13      600.60      539.38     75.86 o 
  -1   4  13       46.06       38.26     28.17 o 
   0   4  13      337.18      386.85     46.50 o 
   1   4  13      584.24      582.06    101.37 o 
   2   4  13        2.11      -10.33     27.12 o 
   3   4  13      311.44      352.23     55.46 o 
   4   4  13      963.58     1041.44    132.36 o 
   5   4  13        1.25       24.53     27.76 o 
   6   4  13      245.95      258.26     85.23 o 
   7   4  13       17.33       62.63     47.13 o 
   8   4  13        3.05       22.28     37.45 o 
   9   4  13       27.74       56.87     45.88 o 
  -6   5  13      106.18       44.89     41.45 o 
  -5   5  13        1.30      -25.91     31.23 o 
  -4   5  13      256.79      266.11     70.87 o 
  -3   5  13       60.69       62.45     50.36 o 
  -2   5  13        1.57        7.79     23.44 o 
  -1   5  13      330.13      433.67     67.61 o 
   0   5  13        0.53       -3.74     19.02 o 
   1   5  13        1.42      -10.89     18.18 o 
   2   5  13      188.08      211.45     76.51 o 
   3   5  13       18.14       10.58     19.53 o 
   4   5  13       24.74       38.90     25.34 o 
   5   5  13      268.20      270.85     88.45 o 
   6   5  13        0.79      -27.44     27.44 o 
   7   5  13       95.43      161.09     73.60 o 
   8   5  13       49.86      109.12     67.79 o 
   9   5  13        2.01      -19.69     43.58 o 
  -5   6  13       45.62       56.82     82.00 o 
  -4   6  13       13.49        7.43     46.49 o 
  -3   6  13      330.45      389.04     74.28 o 
  -2   6  13      138.93      218.08     59.62 o 
  -1   6  13        0.54        9.17     22.48 o 
   0   6  13      955.93     1044.26     97.42 o 
   1   6  13      266.16      276.75     58.68 o 
   2   6  13       10.90       12.91     41.97 o 
   3   6  13       80.09       37.84     28.46 o 
   4   6  13        0.38       21.48     23.44 o 
   5   6  13       51.18       57.46     48.10 o 
   6   6  13       76.01       81.03     57.14 o 
   7   6  13        2.53       21.95     37.45 o 
   8   6  13        7.06        4.52     40.35 o 
   9   6  13      125.96      268.92    109.76 o 
  -5   7  13       41.53       11.62     62.95 o 
  -4   7  13       61.57       77.48     71.67 o 
  -3   7  13        4.13        9.36     47.46 o 
  -2   7  13        0.46       30.35     52.94 o 
  -1   7  13       82.56      174.97     87.16 o 
   0   7  13      243.08      279.57    101.37 o 
   1   7  13      155.17      202.09     82.32 o 
   2   7  13      394.93      590.78    118.16 o 
   3   7  13       32.93       29.53     26.83 o 
   4   7  13       70.02       80.50     38.86 o 
   5   7  13      546.38      687.62    124.61 o 
   6   7  13       11.73       28.73     40.68 o 
   7   7  13       91.19       98.79     61.66 o 
   8   7  13        0.21        6.46     39.06 o 
   9   7  13       10.58       67.15     58.43 o 
  -4   8  13       74.93      140.11     92.65 o 
  -3   8  13      151.17      239.22    110.41 o 
  -2   8  13       37.22       56.82     67.79 o 
  -1   8  13       45.01       -5.17     49.39 o 
   0   8  13      262.10      289.58    106.86 o 
   1   8  13     1055.51     1268.07    178.52 o 
   2   8  13      468.46      629.51    126.55 o 
   3   8  13      299.30      390.62    115.57 o 
   4   8  13       60.64      125.79     49.71 o 
   5   8  13        2.35       28.09     37.45 o 
   6   8  13      204.61      174.00     86.84 o 
   7   8  13       12.65       10.65     39.39 o 
   8   8  13      121.21      -10.65     32.61 o 
   9   8  13       68.98       28.41     52.94 o 
  -4   9  13        3.02       32.61     73.93 o 
  -3   9  13       53.29       67.47     71.34 o 
  -2   9  13      142.63      174.00     98.79 o 
  -1   9  13      141.89      155.28     82.97 o 
   0   9  13      415.52      327.99    113.31 o 
   1   9  13      370.83      479.40    139.14 o 
   2   9  13      802.68      981.07    161.74 o 
   4   9  13       49.00       16.86     29.63 o 
   5   9  13      299.76      408.38     89.59 o 
   6   9  13       41.61       38.42     48.42 o 
   7   9  13       54.34       35.51     36.80 o 
   8   9  13        0.84       -5.49     40.35 o 
  -3  10  13       99.54      102.34     87.81 o 
  -2  10  13       14.01       51.01     79.09 o 
  -1  10  13       64.65       51.33     66.18 o 
   0  10  13       98.86      101.05     78.12 o 
   1  10  13      314.49      271.50    110.73 o 
   2  10  13       11.00       53.27     60.69 o 
   3  10  13       13.67       37.13     53.91 o 
   4  10  13       89.86       59.36     40.15 o 
   5  10  13       70.80       15.18     32.50 o 
   6  10  13       59.14      -24.86     28.73 o 
   7  10  13       10.89        3.55     35.19 o 
   8  10  13        5.78       19.69     44.87 o 
  -2  11  13       48.59       64.24     82.00 o 
  -1  11  13      255.57      389.98    140.75 o 
   0  11  13      384.25      404.18    141.40 o 
   1  11  13        2.54      -15.50     50.36 o 
   2  11  13       52.83       83.29     78.77 o 
   3  11  13      148.63       -2.81     26.05 o 
   4  11  13       93.49      -23.85     23.85 o 
   5  11  13       78.77       -1.21     26.33 o 
   6  11  13       10.65      -12.59     36.48 o 
   7  11  13       85.88       28.09     46.49 o 
  -1  12  13      110.23      132.04     98.14 o 
   0  12  13       10.02       25.83     72.64 o 
   1  12  13      235.22      453.90    151.08 o 
   2  12  13       14.90       45.52     70.70 o 
   3  12  13       24.45       -5.88     25.35 o 
   4  12  13      121.30        5.43     27.84 o 
   5  12  13       16.25      -10.66     30.46 o 
   6  12  13      133.48       10.98     50.04 o 
   1  13  13       34.46       13.56     76.83 o 
   2  13  13       80.74      135.26    100.08 o 
   3  13  13       48.90       26.75     36.25 o 
   4  13  13       68.08       48.75     46.49 o 
  -1  -8  14       20.80        6.38     37.08 o 
   0  -8  14       32.76       77.42     51.62 o 
   1  -8  14      104.98      133.77     61.20 o 
   2  -8  14       56.96      -20.34     42.94 o 
   3  -8  14       22.38        7.43     43.26 o 
  -3  -7  14      223.49      277.95    133.01 o 
  -2  -7  14       25.95       23.57     67.15 o 
  -1  -7  14      346.66      362.27     89.48 o 
   0  -7  14      130.86      145.20     63.60 o 
   1  -7  14        7.96      -23.24     47.46 o 
   2  -7  14      157.12       -0.65     31.96 o 
   3  -7  14       92.55      -19.69     36.48 o 
   4  -7  14       29.01       36.48     44.55 o 
   5  -7  14      139.41       47.78     52.30 o 
  -4  -6  14       37.75       73.93     86.20 o 
  -3  -6  14       15.44       16.46     64.57 o 
  -2  -6  14      181.47      221.46    112.67 o 
  -1  -6  14      147.71      193.84     60.57 o 
   0  -6  14        3.13       31.41     33.21 o 
   1  -6  14       44.76       78.12     66.83 o 
   2  -6  14       14.22        1.61     42.29 o 
   3  -6  14       69.85        9.36     42.61 o 
   4  -6  14       39.48       37.45     38.74 o 
   5  -6  14       71.01        7.43     40.68 o 
   6  -6  14      124.33      118.80    101.69 o 
  -4  -5  14        2.04      -13.24     64.89 o 
  -3  -5  14       65.41      164.32     98.79 o 
  -2  -5  14        0.01       -0.32     51.65 o 
  -1  -5  14        7.21       32.06     29.69 o 
   0  -5  14      175.23      282.96     73.26 o 
   1  -5  14      123.69      136.88     69.41 o 
   2  -5  14      347.70      461.97    113.96 o 
   3  -5  14       39.80       -0.65     44.87 o 
   4  -5  14      105.49       -3.55     38.09 o 
   5  -5  14       70.03        1.61     34.22 o 
   6  -5  14       19.93      -20.02     51.33 o 
  -5  -4  14      258.56      366.09    143.98 o 
  -4  -4  14       96.89      141.08     91.68 o 
  -3  -4  14       13.39       25.18     61.66 o 
  -2  -4  14      284.56      369.64    125.58 o 
  -1  -4  14       33.50       24.53     53.27 o 
   0  -4  14      228.41      309.84     73.44 o 
   1  -4  14      287.58      517.49    111.70 o 
   2  -4  14        0.43        1.94     33.90 o 
   3  -4  14      342.92      330.90    107.50 o 
   4  -4  14      706.00      978.49    161.41 o 
   5  -4  14       31.33      -12.27     39.39 o 
   6  -4  14       66.64       30.02     32.61 o 
   7  -4  14       28.38       82.00     82.64 o 
  -5  -3  14      363.82      444.21    153.99 o 
  -4  -3  14       66.22       57.46     71.67 o 
  -3  -3  14      341.04      530.73    152.70 o 
  -2  -3  14        0.83        4.20     41.32 o 
  -1  -3  14      439.91      533.63    123.32 o 
   0  -3  14      695.39      885.94     99.28 o 
   1  -3  14      184.08      168.84     69.09 o 
   2  -3  14      692.17      633.71    119.77 o 
   3  -3  14      103.52       98.14     63.92 o 
   4  -3  14       27.63       96.20     58.75 o 
   5  -3  14      286.54      280.21    104.27 o 
   6  -3  14       17.33      -10.01     33.90 o 
   7  -3  14       55.78       74.57     80.71 o 
   8  -3  14       14.17      -11.94     69.73 o 
  -5  -2  14       66.52       38.09     38.09 o 
  -4  -2  14      204.47      -10.98     32.93 o 
  -3  -2  14        4.96      -16.14     30.99 o 
  -2  -2  14      535.65      650.50    129.13 o 
  -1  -2  14      291.31      412.57    100.72 o 
   0  -2  14        2.44        8.52     23.08 o 
   1  -2  14      865.89      803.52    125.90 o 
   2  -2  14      223.29      154.96     71.99 o 
   3  -2  14      316.38      358.02    108.15 o 
   4  -2  14      210.62      293.77    104.60 o 
   5  -2  14      124.82      114.93     63.60 o 
   6  -2  14       73.28       87.49     53.91 o 
   7  -2  14       65.43       79.42     75.22 o 
   8  -2  14       36.27       16.14     71.99 o 
  -6  -1  14       80.52      -20.34     44.87 o 
  -5  -1  14       26.53      -24.21     32.28 o 
  -4  -1  14      119.75       -0.65     29.38 o 
  -3  -1  14      197.19      276.02     99.11 o 
  -2  -1  14        7.46       -4.84     31.31 o 
  -1  -1  14       62.03       77.16     49.39 o 
   0  -1  14        3.29        0.62     20.54 o 
   1  -1  14       13.99        2.58     28.41 o 
   2  -1  14        9.69       -4.84     24.21 o 
   3  -1  14       97.62      197.57     78.77 o 
   4  -1  14        0.48       11.62     30.35 o 
   5  -1  14      391.48      468.42    108.47 o 
   6  -1  14       17.07      -16.14     31.64 o 
   7  -1  14       79.25       93.62     79.42 o 
   8  -1  14      219.28      403.86    141.40 o 
  -6   0  14        0.25       -1.61     42.94 o 
  -5   0  14       65.44       18.40     36.48 o 
  -3   0  14       95.86      132.04     71.34 o 
  -2   0  14      589.28      701.18    132.04 o 
  -1   0  14       82.24      107.50     56.49 o 
   0   0  14        0.43      -16.41     16.41 o 
   1   0  14     1278.21     1328.11    151.08 o 
   2   0  14      719.93      718.29    117.51 o 
   3   0  14      325.58      386.10     89.42 o 
   4   0  14      361.39      345.75    107.50 o 
   5   0  14       12.25       21.95     34.87 o 
   6   0  14      397.85      364.15    114.93 o 
   7   0  14       53.09       98.14     80.06 o 
   8   0  14      115.92      303.78    126.55 o 
   9   0  14      213.92      406.44    144.30 o 
  -6   1  14       45.00      -30.35     40.68 o 
  -5   1  14       21.24       16.46     32.93 o 
  -4   1  14        5.28        4.84     33.90 o 
  -3   1  14      546.82      633.39    126.23 o 
  -2   1  14        9.90       11.62     33.25 o 
  -1   1  14      152.63      125.26     60.05 o 
   0   1  14       64.51      117.90     41.04 o 
   1   1  14       71.21       93.62     47.46 o 
   2   1  14     2195.45     2256.57    202.41 o 
   3   1  14       38.82       52.94     40.35 o 
   4   1  14      156.00      152.70     72.96 o 
   5   1  14      250.96      295.39     99.43 o 
   6   1  14      182.18      236.63     87.81 o 
   7   1  14      184.63      116.86     67.79 o 
   8   1  14      236.44      259.23    116.22 o 
   9   1  14       18.52        0.32     61.34 o 
  -6   2  14        7.53      100.08     64.57 o 
  -5   2  14       75.72       52.84     44.32 o 
  -4   2  14      454.03      562.64     85.99 o 
  -3   2  14        9.41       -5.55     24.43 o 
  -2   2  14      486.67      493.04     73.83 o 
  -1   2  14       86.30      138.38     44.72 o 
   0   2  14      304.10      330.28     59.41 o 
   1   2  14      844.41     1067.27    129.78 o 
   2   2  14      537.52      699.25    110.41 o 
   3   2  14      250.66      245.35     81.03 o 
   4   2  14      218.73      303.46     93.30 o 
   5   2  14       20.66       50.04     45.84 o 
   6   2  14      388.42      544.61    117.19 o 
   7   2  14       97.97       92.33     64.24 o 
   8   2  14        1.33        7.43     59.40 o 
   9   2  14      129.78      211.13    115.25 o 
  -6   3  14       76.21      105.73     59.95 o 
  -5   3  14       49.81       78.50     46.03 o 
  -4   3  14       18.51       10.76     32.04 o 
  -3   3  14      336.57      383.10     72.47 o 
  -2   3  14       80.72       94.78     39.28 o 
  -1   3  14        0.85       -2.48     18.86 o 
   0   3  14      256.92      382.92     61.18 o 
   1   3  14       26.40        6.40     29.86 o 
   2   3  14     1559.83     1721.00    172.71 o 
   3   3  14      584.44      688.09     61.95 o 
   4   3  14      208.05      275.44     60.90 o 
   5   3  14      533.92      788.27     87.32 o 
   6   3  14       99.00      191.65     55.88 o 
   7   3  14       67.31       90.71     61.01 o 
   8   3  14      110.12      259.88    117.19 o 
   9   3  14       16.19       92.01     93.30 o 
  -5   4  14      270.80      295.78     76.58 o 
  -4   4  14      548.01      731.52     99.25 o 
  -3   4  14       62.70       44.41     33.57 o 
  -2   4  14      312.18      397.94     71.46 o 
  -1   4  14      315.77      437.78     73.60 o 
   0   4  14      115.54      166.92     49.27 o 
   1   4  14      523.84      585.52     58.84 o 
   2   4  14      177.35      287.96     87.49 o 
   3   4  14      321.49      401.10     59.47 o 
   4   4  14       67.77      110.08     57.79 o 
   5   4  14      238.81      231.47     80.71 o 
   6   4  14       80.30      184.66     76.19 o 
   7   4  14      131.34      222.43     86.84 o 
   8   4  14        9.01       32.11     36.69 o 
   9   4  14       21.55       38.97     44.96 o 
  -5   5  14      194.72      336.52    108.95 o 
  -4   5  14        7.50       39.23     34.43 o 
  -3   5  14      365.31      580.20    175.78 o 
  -2   5  14      105.35      127.93     46.79 o 
  -1   5  14      179.11      294.15     68.78 o 
   0   5  14      142.42      235.00     57.31 o 
   1   5  14      229.70      271.69     60.25 o 
   2   5  14      245.15      329.93    100.08 o 
   3   5  14      445.05      490.61     83.29 o 
   4   5  14      109.17       43.83     34.22 o 
   5   5  14      203.63      318.31     95.88 o 
   6   5  14      106.68      204.67     82.64 o 
   7   5  14      177.50      176.26     76.19 o 
   8   5  14       39.34       19.37     48.10 o 
   9   5  14        8.51      -32.28     38.74 o 
  -5   6  14        0.41        2.91     65.21 o 
  -4   6  14      163.95      195.31    102.98 o 
  -3   6  14        0.32      -34.22     43.58 o 
  -2   6  14      188.51      233.30     63.37 o 
  -1   6  14        8.78       20.74     27.72 o 
   0   6  14        9.18       -1.31     23.65 o 
   1   6  14      569.35      695.21     81.90 o 
   2   6  14       82.00       75.86     54.88 o 
   3   6  14       50.46       93.88     44.07 o 
   4   6  14       58.39       85.28     37.92 o 
   5   6  14        1.91      -30.35     30.35 o 
   6   6  14      338.16      489.08    110.73 o 
   7   6  14       26.91       75.22     55.20 o 
   8   6  14        0.09       15.50     45.20 o 
   9   6  14       40.72       45.52     60.69 o 
  -4   7  14       15.58       35.51     64.57 o 
  -3   7  14      355.86      573.99    140.11 o 
  -2   7  14       46.38       37.77     66.83 o 
  -1   7  14        3.08        6.13     46.16 o 
   0   7  14      387.59      568.50    126.23 o 
   1   7  14       44.61       34.22     51.33 o 
   2   7  14      127.63      125.26     72.96 o 
   3   7  14      134.82      212.65     59.18 o 
   4   7  14      151.37      118.10     48.13 o 
   5   7  14      746.10      975.26    154.96 o 
   6   7  14      438.12      504.26    115.25 o 
   7   7  14      174.87      234.70     97.17 o 
   8   7  14      219.76      263.43     97.17 o 
   9   7  14       26.84      124.29     80.38 o 
  -4   8  14       25.38       55.85     76.19 o 
  -3   8  14       28.43       87.49     79.42 o 
  -2   8  14      153.82      268.92    111.38 o 
  -1   8  14       45.12       81.35     69.73 o 
   0   8  14       31.57       35.51     58.75 o 
   1   8  14      194.13      193.05     88.78 o 
   2   8  14      240.12      247.29    101.05 o 
   3   8  14        2.37       -2.14     31.07 o 
   4   8  14      232.89      205.54     62.32 o 
   5   8  14      112.56      143.34     75.86 o 
   6   8  14       84.14      175.62     89.42 o 
   7   8  14      224.24      481.66    115.57 o 
   8   8  14       93.38      139.78     81.35 o 
  -3   9  14      133.63      220.17    111.05 o 
  -2   9  14       48.27       39.71     74.25 o 
  -1   9  14       35.60       60.05     72.64 o 
   0   9  14      317.46      421.94    136.88 o 
   1   9  14      251.32      234.70    104.92 o 
   2   9  14      542.41      648.88    139.14 o 
   3   9  14      139.42      151.14     57.08 o 
   4   9  14        4.07        6.42     26.14 o 
   5   9  14       39.89       63.86     38.74 o 
   6   9  14      100.16       89.42     58.11 o 
   7   9  14       27.02        7.75     33.57 o 
   8   9  14       16.16       -3.55     47.13 o 
  -2  10  14      123.99      157.22     98.46 o 
  -1  10  14      191.53      282.80    129.45 o 
   0  10  14       16.23       28.73     59.40 o 
   1  10  14      432.88      627.58    147.53 o 
   2  10  14        1.96       10.65     51.33 o 
   3  10  14      107.18       64.03     40.84 o 
   4  10  14      160.80       26.63     32.07 o 
   5  10  14        8.67       -1.25     27.73 o 
   6  10  14       60.74        1.94     40.03 o 
   7  10  14       22.85       -3.55     38.42 o 
  -1  11  14        7.90       -2.26     63.92 o 
   0  11  14       42.63       41.00     66.18 o 
   1  11  14        0.44       16.14     61.34 o 
   2  11  14       70.39      217.26    106.86 o 
   3  11  14       16.79      -26.06     26.06 o 
   4  11  14        0.14      -18.63     24.66 o 
   5  11  14       53.21      -20.41     27.22 o 
   6  11  14        6.13       30.02     44.23 o 
   0  12  14        5.06        0.00     63.27 o 
   1  12  14        1.53      -48.10     62.95 o 
   2  12  14        6.10       10.65     61.98 o 
   3  12  14       21.61      -14.92     29.83 o 
   4  12  14       82.93        1.50     29.38 o 
   5  12  14      112.24      -23.07     32.79 o 
  -1  -7  15       35.50       87.81     78.77 o 
   0  -7  15       90.79      131.52     55.06 o 
   1  -7  15        0.80      -30.05     32.69 o 
   2  -7  15       22.87       67.15     62.63 o 
   3  -7  15       21.90        4.20     47.46 o 
  -2  -6  15       67.11      168.19    102.98 o 
  -1  -6  15       27.86       46.81     74.25 o 
   0  -6  15        0.78       -9.96     34.16 o 
   1  -6  15       29.87       83.29     55.53 o 
   2  -6  15       83.42       41.97     52.30 o 
   3  -6  15       22.76        5.49     41.97 o 
   4  -6  15      181.20      -38.09     38.09 o 
   5  -6  15       13.40       27.12     52.30 o 
  -3  -5  15       29.42       81.03     83.61 o 
  -2  -5  15       30.17       64.57     75.86 o 
  -1  -5  15       11.22       11.62     58.43 o 
   0  -5  15        1.23       52.64     39.02 o 
   1  -5  15       31.69        3.55     42.61 o 
   2  -5  15        1.93        0.32     42.61 o 
   3  -5  15      163.17       26.47     44.87 o 
   4  -5  15       48.43       -3.55     36.16 o 
   5  -5  15      217.68        9.04     41.00 o 
   6  -5  15        0.55      -40.68     40.68 o 
  -4  -4  15       43.54       48.42     77.48 o 
  -3  -4  15        9.88       69.41     84.90 o 
  -2  -4  15       10.65       32.61     64.89 o 
  -1  -4  15      227.21      258.26    109.12 o 
   0  -4  15        2.69        5.32     27.68 o 
   1  -4  15      417.42      469.39    132.04 o 
   2  -4  15      164.94      136.56     71.99 o 
   3  -4  15        9.14      -20.98     36.80 o 
   4  -4  15       20.66        2.91     35.51 o 
   5  -4  15       68.21      -13.24     32.93 o 
   6  -4  15        0.72      -35.51     35.51 o 
  -4  -3  15       55.48       28.73     70.70 o 
  -3  -3  15      111.28      173.04    104.92 o 
  -2  -3  15      250.88      241.15    112.34 o 
  -1  -3  15        3.23       11.94     45.20 o 
   0  -3  15       43.52       39.26     32.78 o 
   1  -3  15       25.69       59.40     52.94 o 
   2  -3  15      121.69      153.02     75.22 o 
   3  -3  15       43.60       75.86     52.94 o 
   4  -3  15       29.22       33.25     43.90 o 
   5  -3  15        1.42       10.65     40.68 o 
   6  -3  15       59.89      -34.87     34.87 o 
   7  -3  15        4.20      -28.09     57.46 o 
  -5  -2  15       18.14      -12.59     45.20 o 
  -4  -2  15        1.12       38.42     47.78 o 
  -3  -2  15      126.06        1.61     31.31 o 
  -2  -2  15       29.30        4.20     40.03 o 
  -1  -2  15      166.94      154.31     78.77 o 
   0  -2  15      240.71      331.62     65.66 o 
   1  -2  15        1.63        7.75     32.61 o 
   2  -2  15      230.78      295.71     98.46 o 
   3  -2  15        4.05      -22.92     33.90 o 
   4  -2  15       60.06      154.31     71.02 o 
   5  -2  15       32.91       47.46     42.94 o 
   6  -2  15       30.63        9.36     31.96 o 
   7  -2  15        3.04       27.12     50.68 o 
  -5  -1  15      129.64      -20.02     38.09 o 
  -4  -1  15        5.96       -0.65     33.57 o 
  -3  -1  15      100.00       -2.58     31.64 o 
  -2  -1  15      138.62       97.17     59.40 o 
  -1  -1  15      149.69      138.17     72.31 o 
   0  -1  15      247.49      194.67     87.81 o 
   1  -1  15      289.71      284.73     89.75 o 
   2  -1  15      263.87      317.02     96.85 o 
   3  -1  15       21.07       -1.29     29.70 o 
   4  -1  15       12.61      -14.53     31.96 o 
   5  -1  15        1.50       21.95     40.68 o 
   6  -1  15      157.52      -11.94     36.48 o 
   7  -1  15        4.44      -32.61     32.61 o 
   8  -1  15       55.90      164.00    102.34 o 
  -5   0  15        1.09       22.28     49.07 o 
  -4   0  15        0.57       24.86     36.48 o 
  -2   0  15      169.87      139.14     68.76 o 
  -1   0  15       67.94       88.78     58.11 o 
   0   0  15       20.11       20.66     35.51 o 
   1   0  15       65.60       88.78     46.81 o 
   2   0  15       57.99      105.56     58.43 o 
   3   0  15       48.23       39.71     40.68 o 
   4   0  15        8.55        2.26     26.79 o 
   5   0  15       24.57       30.99     44.87 o 
   6   0  15        2.05      -17.43     30.99 o 
   7   0  15      267.11       20.66     37.77 o 
   8   0  15        7.11        9.04     65.21 o 
  -5   1  15        2.26        9.04     46.16 o 
  -4   1  15       49.97        2.26     30.67 o 
  -3   1  15       15.53      -33.25     33.25 o 
  -2   1  15      200.65      253.10     94.27 o 
  -1   1  15        6.17      -11.62     31.31 o 
   0   1  15        5.16       -4.20     27.12 o 
   1   1  15      720.35      902.95    126.55 o 
   2   1  15        4.76      -16.46     27.76 o 
   3   1  15      792.55      805.13    129.45 o 
   4   1  15        2.71      -12.91     31.31 o 
   5   1  15       14.98        5.81     32.28 o 
   6   1  15      189.37      243.41    100.40 o 
   7   1  15       16.76      -20.02     26.47 o 
   8   1  15       30.89       81.35     79.09 o 
  -5   2  15       17.22      -26.15     47.78 o 
  -4   2  15       24.81       80.38     58.75 o 
  -3   2  15       77.24      133.33     68.76 o 
  -2   2  15        2.12      -15.17     32.61 o 
  -1   2  15       37.47       48.10     46.49 o 
   0   2  15       77.01       63.60     47.46 o 
   1   2  15        3.92      -10.98     25.18 o 
   2   2  15      238.19      280.86     90.07 o 
   3   2  15       45.29       49.39     40.68 o 
   4   2  15       57.11       72.64     52.30 o 
   5   2  15       36.52       31.31     41.32 o 
   6   2  15       75.36       61.01     53.59 o 
   7   2  15        7.98      -11.30     33.90 o 
   8   2  15        8.73       21.95     63.92 o 
   9   2  15        0.51      -59.08     59.08 o 
  -5   3  15       74.93      124.29     76.51 o 
  -4   3  15       58.68       69.29     46.46 o 
  -3   3  15       39.91       53.79     41.65 o 
  -2   3  15       57.82       27.37     31.29 o 
  -1   3  15        0.60      -16.24     21.60 o 
   0   3  15       11.95        4.01     23.17 o 
   1   3  15       44.22        9.68     34.54 o 
   2   3  15       50.33       78.77     43.26 o 
   3   3  15        2.81       18.08     28.41 o 
   4   3  15        3.53        8.72     32.61 o 
   5   3  15       60.01       85.23     55.20 o 
   6   3  15       43.53      103.30     60.69 o 
   7   3  15        8.44       -8.72     29.38 o 
   8   3  15       10.55      -39.71     43.58 o 
   9   3  15        3.03      -19.69     65.86 o 
  -5   4  15       21.65       65.37     46.38 o 
  -4   4  15        7.45       16.60     33.29 o 
  -3   4  15        9.80        5.31     31.15 o 
  -2   4  15      181.64      246.45     66.49 o 
  -1   4  15        0.58       27.95     29.50 o 
   0   4  15        6.27       32.96     28.97 o 
   1   4  15        6.59        8.37     17.20 o 
   2   4  15       86.47       87.81     38.61 o 
   3   4  15        1.91        5.23     18.14 o 
   4   4  15        6.45      -25.83     29.05 o 
   5   4  15        5.67       -4.52     31.96 o 
   7   4  15        3.60       -0.32     34.54 o 
   8   4  15        0.81       19.69     32.93 o 
   9   4  15       13.01       14.20     66.50 o 
  -4   5  15      213.52      330.14     85.77 o 
  -3   5  15       26.59       40.24     42.19 o 
  -2   5  15      112.46      185.97     60.01 o 
  -1   5  15      157.14      221.79     59.66 o 
   0   5  15        0.12      -20.33     22.88 o 
   1   5  15       98.41      139.03     47.32 o 
   2   5  15       99.07      178.52     76.19 o 
   3   5  15        1.97       15.17     21.69 o 
   4   5  15       19.45       70.32     44.55 o 
   5   5  15        0.79       25.18     36.80 o 
   6   5  15      119.06      228.56     91.36 o 
   7   5  15       39.44       50.04     49.72 o 
   8   5  15        1.25      -13.88     44.87 o 
  -4   6  15        0.49        0.65     66.50 o 
  -3   6  15        9.64       20.66     58.75 o 
  -2   6  15        7.87       32.93     60.37 o 
  -1   6  15       28.53        8.39     49.72 o 
   0   6  15        7.17       -7.27     28.41 o 
   1   6  15        5.07        2.52     23.00 o 
   2   6  15       18.84       18.72     44.87 o 
   3   6  15       55.47       77.92     36.25 o 
   4   6  15        3.60       19.92     28.34 o 
   5   6  15      141.07      248.58     93.30 o 
   6   6  15       35.93      101.69     61.01 o 
   7   6  15       37.11       44.55     54.56 o 
   8   6  15        2.18       41.00     54.24 o 
  -4   7  15       75.57       46.81     75.54 o 
  -3   7  15        3.52       19.05     62.63 o 
  -2   7  15        9.90       12.91     61.98 o 
  -1   7  15      147.06      180.14     93.94 o 
   0   7  15      135.61      280.21    110.08 o 
   1   7  15       10.55        6.46     51.65 o 
   2   7  15       11.91        5.17     42.29 o 
   3   7  15        5.36        8.25     26.10 o 
   4   7  15       21.83       23.12     32.76 o 
   5   7  15       31.65       30.67     50.36 o 
   6   7  15      124.47      208.55     91.04 o 
   7   7  15      284.60      310.24    111.70 o 
   8   7  15       58.64       90.07     68.44 o 
  -3   8  15       72.81      110.08     92.65 o 
  -2   8  15        8.87       -9.36     61.66 o 
  -1   8  15       20.78       15.50     56.82 o 
   0   8  15       17.30       14.85     53.91 o 
   1   8  15      216.23      303.14    116.86 o 
   2   8  15       35.65       80.38     69.41 o 
   3   8  15      125.60      151.42     52.84 o 
   4   8  15       51.66       75.13     40.73 o 
   5   8  15      269.14      266.01    107.82 o 
   6   8  15      324.98      449.38    135.59 o 
   7   8  15        0.03      -12.91     39.39 o 
   8   8  15       49.77       72.96     73.28 o 
  -2   9  15        7.73       -0.97     63.60 o 
  -1   9  15       36.30       60.37     74.90 o 
   0   9  15       37.95       51.01     72.31 o 
   1   9  15      179.39      203.70     98.79 o 
   2   9  15       64.91       98.46     74.90 o 
   3   9  15        3.61        5.61     30.79 o 
   4   9  15        1.49      -19.69     27.96 o 
   5   9  15       40.70       51.12     43.12 o 
   6   9  15        0.70       29.70     43.90 o 
   7   9  15        2.77       22.92     48.42 o 
  -1  10  15        0.04      -39.71     55.20 o 
   0  10  15      244.36      405.79    145.27 o 
   1  10  15       13.54       54.88     73.93 o 
   2  10  15       44.65       36.48     68.44 o 
   3  10  15       15.04        1.51     23.98 o 
   4  10  15       83.83      -14.31     26.79 o 
   5  10  15        2.26       11.02     30.07 o 
   6  10  15       53.74      -16.46     37.77 o 
   0  11  15       29.94       23.57     64.89 o 
   1  11  15      114.23      121.38     89.10 o 
   2  11  15       35.41      114.28     99.11 o 
   3  11  15       25.68      -10.74     25.32 o 
   4  11  15       27.12       -4.29     27.17 o 
   5  11  15        2.63        9.35     36.68 o 
  -1  -6  16       72.02       71.99     84.90 o 
   0  -6  16       77.20       74.10     44.91 o 
   1  -6  16      123.16      113.97     64.89 o 
   2  -6  16        1.51      -31.31     46.81 o 
   3  -6  16      153.10      168.84     94.59 o 
  -2  -5  16        4.53       33.57     74.25 o 
  -1  -5  16       30.76       17.76     58.75 o 
   0  -5  16        3.09       65.53     69.73 o 
   1  -5  16       16.67       -4.84     48.75 o 
   2  -5  16      169.72      253.74     96.85 o 
   3  -5  16       23.85       62.63     64.24 o 
   4  -5  16       63.43       -1.94     36.80 o 
  -3  -4  16        0.76       -6.13     62.95 o 
  -2  -4  16      141.31      182.07    107.50 o 
  -1  -4  16       25.22       28.09     61.01 o 
   0  -4  16      167.53      195.63    103.63 o 
   1  -4  16      389.45      602.40    126.87 o 
   2  -4  16       29.56       44.23     49.72 o 
   3  -4  16       38.77       45.52     52.94 o 
   4  -4  16       19.58       -7.10     32.93 o 
   5  -4  16        1.70        3.23     37.77 o 
  -3  -3  16       91.44      206.61    109.44 o 
  -2  -3  16       16.91       41.64     71.67 o 
  -1  -3  16      129.74      154.31     93.94 o 
   0  -3  16       89.02      151.73     86.52 o 
   1  -3  16      148.18      138.49     73.60 o 
   2  -3  16      440.27      537.83    119.77 o 
   3  -3  16       59.00       84.90     58.43 o 
   4  -3  16        0.54       37.77     40.03 o 
   5  -3  16       97.57       22.60     37.45 o 
   6  -3  16       43.29       20.34     41.97 o 
  -4  -2  16      109.08       20.34     41.32 o 
  -3  -2  16       29.28        5.17     35.83 o 
  -2  -2  16      207.69        2.91     32.61 o 
  -1  -2  16        5.09      -12.59     34.54 o 
   0  -2  16        1.17      -30.35     30.35 o 
   1  -2  16        8.62       42.94     53.91 o 
   2  -2  16       92.38      154.31     76.51 o 
   3  -2  16      153.03      216.29     89.10 o 
   4  -2  16      103.00      138.49     74.90 o 
   5  -2  16       11.61        6.46     30.35 o 
   6  -2  16       88.75      -16.14     37.77 o 
   7  -2  16       49.46      -29.38     41.64 o 
  -4  -1  16       18.41      -21.95     37.45 o 
  -3  -1  16       99.21      -30.02     30.02 o 
  -2  -1  16        1.85      -24.21     29.70 o 
  -1  -1  16      124.77       92.97     57.46 o 
   0  -1  16      226.61      322.18    111.38 o 
   1  -1  16       77.35      160.45     69.41 o 
   2  -1  16      205.39      223.72     90.39 o 
   3  -1  16      147.97      218.23     89.10 o 
   4  -1  16       47.93       85.23     58.43 o 
   5  -1  16      288.35       40.68     43.58 o 
   6  -1  16       14.89      -34.54     34.54 o 
   7  -1  16      101.45      -35.19     35.19 o 
  -4   0  16       53.92      -31.96     38.74 o 
  -3   0  16        0.71        5.49     31.31 o 
  -2   0  16       86.31       22.28     40.68 o 
  -1   0  16       17.49       14.53     41.32 o 
   0   0  16      206.54      225.66     94.27 o 
   1   0  16       64.48      146.24     66.18 o 
   2   0  16      106.62       30.99     42.29 o 
   3   0  16      616.67      697.63    130.42 o 
   4   0  16      159.35      205.96     88.78 o 
   5   0  16      110.30      113.64     69.09 o 
   6   0  16      259.04        0.00     29.05 o 
   7   0  16      118.24        1.61     37.77 o 
  -4   1  16        2.53       31.96     46.81 o 
  -3   1  16      135.88      -28.09     28.09 o 
  -2   1  16       50.54       85.55     61.98 o 
  -1   1  16      274.31      302.81    102.01 o 
   0   1  16      336.76      388.04    118.80 o 
   1   1  16       13.11       10.98     34.87 o 
   2   1  16     1105.04     1162.83    155.60 o 
   3   1  16       66.86      133.01     71.02 o 
   4   1  16       22.64       45.52     44.55 o 
   5   1  16      148.84      174.65     87.81 o 
   6   1  16        1.39       -6.78     35.83 o 
   7   1  16      158.42       38.74     39.71 o 
   8   1  16       95.06       17.43     52.62 o 
  -4   2  16        5.42      -43.58     44.87 o 
  -3   2  16        0.56       46.16     46.81 o 
  -2   2  16      121.36      246.64     96.53 o 
  -1   2  16        1.84       18.08     35.19 o 
   0   2  16      262.24      235.99     91.36 o 
   1   2  16      528.27      468.42    106.53 o 
   2   2  16      114.33      136.56     57.79 o 
   3   2  16      360.05      503.29    108.79 o 
   4   2  16      423.25      550.10    114.60 o 
   5   2  16        5.75       18.72     37.77 o 
   6   2  16      198.57       41.32     36.16 o 
   7   2  16       53.50       33.90     39.71 o 
   8   2  16       11.12      -15.82     42.29 o 
  -4   3  16       85.93      135.91     88.45 o 
  -3   3  16      160.60      265.04    101.37 o 
  -2   3  16       95.38      117.19     73.93 o 
  -1   3  16      338.15      379.00    119.77 o 
   0   3  16      301.61      362.21    109.44 o 
   1   3  16       12.82       35.83     38.42 o 
   2   3  16      438.79      576.57    107.50 o 
   3   3  16      124.78      158.83     72.96 o 
   4   3  16        4.63      -30.35     30.35 o 
   5   3  16      170.54      260.20     97.17 o 
   6   3  16      264.77       51.01     44.23 o 
   7   3  16       82.65       -5.49     33.25 o 
   8   3  16       60.74       60.69     50.04 o 
  -4   4  16      198.27      351.24    118.16 o 
  -3   4  16       18.61       30.02     44.55 o 
  -2   4  16      254.73      374.16    117.19 o 
  -1   4  16      134.91      181.43     79.09 o 
   0   4  16      104.50      154.31     68.76 o 
   1   4  16      128.00      159.48     71.99 o 
   2   4  16      132.36      191.44     78.77 o 
   3   4  16      137.25      165.93     73.93 o 
   4   4  16      173.84      256.33     95.23 o 
   5   4  16       32.18       40.35     43.90 o 
   6   4  16      123.54       19.69     41.00 o 
   7   4  16       39.41      -19.69     33.25 o 
   8   4  16       10.90      -31.64     31.64 o 
  -4   5  16       16.89       -8.93     37.20 o 
  -3   5  16      137.45      240.93     71.94 o 
  -2   5  16       81.05      135.83     56.38 o 
  -1   5  16      263.55      404.33     78.18 o 
   0   5  16       38.53       81.51     42.78 o 
   1   5  16       50.47       74.11     40.22 o 
   2   5  16      128.84      174.04     53.68 o 
   3   5  16      571.78      777.87     88.51 o 
   4   5  16        1.42       32.28     40.35 o 
   8   5  16       63.76      -17.43     33.25 o 
  -3   6  16        0.84       -1.29     60.37 o 
  -2   6  16       31.98      120.41     85.23 o 
  -1   6  16      170.45      342.84    123.97 o 
   0   6  16       19.38        8.72     50.36 o 
   1   6  16      176.89      389.65    124.93 o 
   2   6  16       54.08       25.50     52.94 o 
   3   6  16      233.87      281.73     68.07 o 
   4   6  16      478.78      648.54     88.78 o 
   5   6  16        0.44      -23.57     38.09 o 
   6   6  16      447.94      517.82    121.06 o 
   7   6  16      476.07      568.82    128.16 o 
   8   6  16        0.02       -3.87     41.00 o 
  -3   7  16       68.41      204.67    117.83 o 
  -2   7  16        1.38       11.30     71.02 o 
  -1   7  16       33.95       89.10     74.25 o 
   0   7  16      126.08      271.82    108.79 o 
   1   7  16       28.60       18.08     55.85 o 
   2   7  16      235.98      332.19    115.90 o 
   3   7  16      180.77      209.49     62.65 o 
   4   7  16       49.98       68.34     40.81 o 
   5   7  16      104.74      169.81     78.77 o 
   6   7  16      141.02      143.98     84.58 o 
   7   7  16       20.10       10.98     41.64 o 
  -2   8  16       64.28      158.51    108.47 o 
  -1   8  16       97.54      164.64    100.40 o 
   0   8  16       13.47       25.50     66.18 o 
   1   8  16      282.79      358.98    122.03 o 
   2   8  16      153.93      295.39    114.93 o 
   3   8  16       69.93       59.28     49.07 o 
   4   8  16      270.93      427.72     84.89 o 
   5   8  16       12.95       -6.13     48.10 o 
   6   8  16      194.19      297.65    111.70 o 
   7   8  16      278.61      466.81    143.66 o 
  -1   9  16       33.82       85.87     83.94 o 
   0   9  16      484.18      671.48    159.80 o 
   1   9  16       47.34       54.24     70.38 o 
   2   9  16      287.23      335.42    130.42 o 
   3   9  16      214.61      278.33    134.78 o 
   4   9  16        1.81       11.09     30.92 o 
   5   9  16      229.21      331.22    117.83 o 
   6   9  16      147.39      207.58     95.88 o 
   0  10  16       80.96      124.61     92.33 o 
   1  10  16      642.87      897.46    183.37 o 
   2  10  16      114.66      232.44    117.51 o 
   3  10  16        9.57      -21.66     34.14 o 
   4  10  16       50.39      118.50     60.12 o 
   5  10  16        0.78       31.30     41.07 o 
   2  11  16       18.75      -19.05     61.34 o 
   3  11  16      151.99       19.77     32.07 o 
   0  -5  17      352.47      343.49    136.88 o 
   1  -5  17       80.87      114.88     71.67 o 
   2  -5  17       31.98       99.11     84.90 o 
  -1  -4  17      239.02      294.42    128.81 o 
   0  -4  17        2.13       -8.39     61.01 o 
   1  -4  17      214.59      360.17     91.31 o 
   2  -4  17       32.47       80.38     54.24 o 
   3  -4  17        0.89      -26.47     45.20 o 
   4  -4  17       10.24      -11.94     41.32 o 
  -2  -3  17       75.86       83.61     89.42 o 
  -1  -3  17       61.53      141.72     96.85 o 
   0  -3  17      198.32      253.42    115.57 o 
   1  -3  17      352.83      452.62     89.75 o 
   2  -3  17       11.69       -5.49     45.84 o 
   3  -3  17       97.35      147.53     82.97 o 
   4  -3  17       22.39      -30.35     36.80 o 
   5  -3  17       65.64       42.29     45.20 o 
  -2  -2  17       37.81       19.37     40.03 o 
  -1  -2  17      133.85      -12.27     33.57 o 
   0  -2  17       15.18        0.00     30.35 o 
   1  -2  17      158.56       37.14    128.97 o 
   2  -2  17       18.77       23.89     45.52 o 
   3  -2  17       12.58       11.30     44.55 o 
   4  -2  17       62.14       71.67     53.91 o 
   5  -2  17       57.15      -35.83     35.83 o 
   6  -2  17        8.64       21.31     47.13 o 
  -3  -1  17       22.89      -28.09     42.61 o 
  -2  -1  17       69.39      -21.63     36.80 o 
  -1  -1  17        9.14       17.76     31.31 o 
   0  -1  17      103.30       -8.72     28.41 o 
   1  -1  17        0.75       27.12     36.80 o 
   2  -1  17      197.10      199.51     79.42 o 
   3  -1  17      165.82      161.09     74.25 o 
   4  -1  17       49.78       52.94     59.72 o 
   5  -1  17        6.15      -25.83     34.54 o 
   6  -1  17      113.77        8.39     41.00 o 
  -3   0  17        1.97      -37.13     37.77 o 
  -2   0  17       66.26       16.46     40.35 o 
  -1   0  17       16.39       -7.75     25.83 o 
   0   0  17       97.34       30.67     35.83 o 
   1   0  17       46.81       21.95     31.64 o 
   2   0  17      412.76      552.36    113.31 o 
   3   0  17        0.13      -34.22     34.22 o 
   4   0  17       88.81      159.80     80.06 o 
   5   0  17       71.10       12.91     34.54 o 
   6   0  17        6.06       38.74     42.94 o 
   7   0  17      119.24       36.80     51.98 o 
  -3   1  17       99.05       23.57     41.32 o 
  -2   1  17      179.77       28.09     35.19 o 
  -1   1  17        2.89      -25.50     28.73 o 
   0   1  17      197.02      161.09     82.32 o 
   1   1  17      225.78      285.38    101.05 o 
   2   1  17      123.31      167.87     76.19 o 
   3   1  17      262.46      267.95     97.82 o 
   4   1  17       12.95       34.87     47.46 o 
   5   1  17        3.05       16.79     37.45 o 
   6   1  17       20.67       19.05     39.71 o 
   7   1  17       23.56      -21.31     41.32 o 
  -3   2  17       10.41       76.83     62.31 o 
  -2   2  17       20.28       44.55     41.00 o 
  -1   2  17      704.73      757.03    144.30 o 
   0   2  17      104.45      151.08     74.90 o 
   1   2  17      136.49      173.68     78.45 o 
   2   2  17      186.75      174.00     77.80 o 
   3   2  17        0.14       27.76     41.64 o 
   4   2  17       46.40       71.34     59.72 o 
   5   2  17        1.70       22.60     45.20 o 
   6   2  17       17.85       16.14     35.83 o 
   7   2  17      110.55       46.81     42.29 o 
  -3   3  17      108.99      149.47     84.58 o 
  -2   3  17      163.93      237.60     95.88 o 
  -1   3  17        2.22      -15.82     36.16 o 
   0   3  17       77.71      113.31     66.18 o 
   1   3  17       21.15       26.47     40.03 o 
   2   3  17       24.23       31.96     39.06 o 
   3   3  17      193.18      296.68    101.69 o 
   4   3  17        1.60        4.20     36.16 o 
   5   3  17        6.08        2.91     47.13 o 
   6   3  17        2.81       -8.07     33.57 o 
   7   3  17        0.24      -14.85     37.77 o 
  -3   4  17      217.04      407.41    134.62 o 
  -2   4  17       32.08       67.15     59.72 o 
  -1   4  17      180.28      266.33    101.05 o 
   0   4  17       17.25      -10.65     30.99 o 
   1   4  17       15.03        1.29     34.87 o 
   2   4  17       26.21       51.65     47.46 o 
   3   4  17       98.49       90.71     53.27 o 
   4   4  17       10.07       62.95     50.36 o 
   5   4  17       17.73       10.01     50.36 o 
   6   4  17       33.46       26.15     38.74 o 
   7   4  17        8.89      -19.37     31.96 o 
  -3   5  17        1.93       24.86     45.52 o 
  -2   5  17       56.58       57.46     55.53 o 
  -1   5  17        0.30       12.59     40.03 o 
   0   5  17       89.56      163.35     80.06 o 
   1   5  17       58.67       42.94     38.09 o 
   2   5  17        4.35       -5.49     34.87 o 
   3   5  17      121.70      194.67     81.35 o 
   4   5  17      124.06      223.72     89.10 o 
   5   5  17        0.60        0.32     37.77 o 
   6   5  17       11.32        5.81     34.54 o 
   7   5  17        0.29        9.04     35.51 o 
  -2   6  17       15.11        8.39     71.99 o 
  -1   6  17       25.62       17.11     62.31 o 
   0   6  17       21.40       22.60     61.98 o 
   1   6  17       11.20       34.87     60.05 o 
   2   6  17      110.16      143.98     82.32 o 
   3   6  17      161.12      154.73     51.61 o 
  -2   7  17        9.08        7.43     77.16 o 
  -1   7  17        1.41        7.43     63.60 o 
   0   7  17        6.38      -39.06     53.91 o 
   1   7  17        8.53      -29.38     52.62 o 
   2   7  17        8.56       15.50     58.11 o 
   3   7  17      246.09      288.06     73.05 o 
   4   7  17      244.31      421.12     90.72 o 
   5   7  17        3.37        0.00     48.10 o 
   6   7  17       53.66       42.29     56.49 o 
  -1   8  17       59.94       81.03     85.23 o 
   0   8  17      116.65      189.18    106.21 o 
   1   8  17       10.55       26.15     60.37 o 
   2   8  17       21.05        7.10     62.95 o 
   3   8  17       40.16        6.00     32.81 o 
   4   8  17        6.13       20.61     40.48 o 
   5   8  17       14.05       38.09     47.13 o 
   6   8  17        6.01        6.13     54.56 o 
   0   9  17       11.48       11.30     68.44 o 
   1   9  17      389.62      561.40    165.61 o 
   2   9  17       41.68      105.24     82.64 o 
   3   9  17        1.56       10.46     37.43 o 
   4   9  17       10.12       17.52     39.03 o 
   5   9  17       17.89       -1.61     69.73 o 
   2  10  17        6.02       17.43     76.51 o 
   3  10  17        4.67        3.78     38.80 o 
   0  -3  18        0.72      -41.97     53.59 o 
   1  -3  18       15.09       40.35     63.92 o 
   2  -3  18       25.72       30.35     53.59 o 
   3  -3  18       49.06       39.71     59.72 o 
  -1  -2  18        0.86       -6.13     36.80 o 
   0  -2  18       71.31      -26.15     35.51 o 
   1  -2  18      238.85        0.00     38.74 o 
   2  -2  18      161.20      158.19     84.26 o 
   3  -2  18       17.27       18.72     48.10 o 
   4  -2  18       42.53       71.34     67.15 o 
  -1  -1  18        1.08      -10.33     38.42 o 
   0  -1  18        4.55       31.96     37.77 o 
   1  -1  18        2.45      -31.31     31.31 o 
   2  -1  18        3.64       64.24     50.36 o 
   3  -1  18       10.43      -38.09     38.09 o 
   4  -1  18       57.86       68.76     54.24 o 
   5  -1  18       66.34      -10.98     34.54 o 
  -2   0  18      102.33      -26.47     41.64 o 
  -1   0  18       26.78      -24.21     36.16 o 
   0   0  18        1.21       18.08     39.39 o 
   1   0  18      147.28       17.76     38.09 o 
   2   0  18        3.65      -38.42     38.42 o 
   3   0  18       67.06       90.07     64.89 o 
   4   0  18       67.06      178.85     81.68 o 
   5   0  18       16.62      -42.61     42.61 o 
   6   0  18      144.38       41.64     48.42 o 
  -2   1  18        5.10      -18.40     39.71 o 
  -1   1  18      155.92       27.12     36.48 o 
   0   1  18      118.50        4.20     32.61 o 
   1   1  18        0.59       10.98     33.25 o 
   2   1  18      105.60      159.48     74.90 o 
   3   1  18        4.82        1.29     48.10 o 
   4   1  18       39.75      134.30     71.99 o 
   5   1  18       27.51       68.12     63.60 o 
   6   1  18        0.80      -10.01     41.32 o 
  -2   2  18      485.94      531.05    131.39 o 
  -1   2  18      182.80      205.00    102.01 o 
   0   2  18      132.91      139.78     78.45 o 
   1   2  18       88.81      117.19     66.50 o 
   3   2  18       48.39       29.05     49.39 o 
   4   2  18       45.22      103.30     70.70 o 
   5   2  18        0.25      -22.92     41.97 o 
   6   2  18       41.98       35.83     43.26 o 
  -2   3  18        7.58       33.57     46.81 o 
  -1   3  18      114.12      140.11     73.60 o 
   0   3  18       17.23       17.43     39.71 o 
   1   3  18       95.05       73.28     55.85 o 
   3   3  18       33.25       68.44     60.37 o 
   4   3  18       36.92       64.24     51.98 o 
   5   3  18       65.63       75.22     57.14 o 
   6   3  18       25.21      -11.94     37.45 o 
  -2   4  18      224.27      449.05    145.92 o 
  -1   4  18       41.71       87.49     56.17 o 
   0   4  18        9.32       11.94     41.00 o 
   1   4  18        1.01       11.62     40.68 o 
   2   4  18      142.27      131.39     73.60 o 
   3   4  18       55.84      101.05     62.63 o 
   4   4  18       61.56      105.56     59.72 o 
   5   4  18       10.51       71.99     48.75 o 
   6   4  18        1.33       20.02     38.74 o 
  -1   5  18       59.51      146.89     78.45 o 
   0   5  18       52.02       92.33     69.09 o 
   1   5  18       10.36       12.59     40.03 o 
   2   5  18       23.11       57.14     51.98 o 
   3   5  18      305.20      555.59    121.38 o 
   4   5  18       28.58       21.63     45.52 o 
   5   5  18       68.69      131.07     76.51 o 
   6   5  18       62.12       21.95     40.68 o 
   3   6  18      395.91      550.10    120.41 o 
   4   6  18      113.71      180.14     80.38 o 
   5   6  18        1.68        4.20     46.81 o 
   6   6  18        1.18       -0.65     46.81 o 
   0   7  18      144.56      123.00     95.23 o 
   1   7  18        1.02      -12.91     61.98 o 
   1   8  18       67.03       30.67     76.83 o 
   2   8  18        8.52        0.00     65.21 o 
   3   8  18        4.84       17.96     31.34 o 
   4   8  18      188.92      275.36     79.06 o 
   1  -1  19       23.74       -4.84     44.55 o 
   3  -1  19        1.06       16.46     56.49 o 
   0   0  19        0.09      -11.94     41.64 o 
   1   0  19       63.66      -33.57     33.57 o 
   3   0  19      129.10      154.31     75.54 o 
   4   0  19      162.81      258.26    106.21 o 
   0   1  19      282.90       14.20     38.09 o 
   1   1  19       77.98       10.98     39.06 o 
   3   1  19      298.42      382.55    121.71 o 
   4   1  19        0.44       62.31     60.05 o 
   0   2  19        0.67      -10.01     47.46 o 
   1   2  19       49.74       66.18     61.34 o 
   3   2  19        4.73       -4.52     46.81 o 
   4   2  19      119.70      177.56     85.87 o 
   5   2  19        4.36       31.64     56.17 o 
   0   3  19       22.27       18.40     46.16 o 
   1   3  19       24.57       10.01     37.77 o 
   2   3  19       57.15       46.49     41.97 o 
   3   3  19      107.85      273.11    105.56 o 
   4   3  19        0.43       -7.43     40.35 o 
   5   3  19        0.24      -33.25     44.55 o 
   0   4  19        5.12      -11.94     43.90 o 
   1   4  19       39.78      120.41     67.47 o 
   2   4  19       11.98       39.39     42.29 o 
   4   4  19      232.30      335.10    113.64 o 
   5   4  19        0.52       55.85     57.14 o 
   1   5  19       53.12       10.65     44.87 o 
   2   5  19       17.67       26.47     51.65 o 
   4   5  19        2.70       83.29     50.04 o 
   5   5  19       42.34       52.62     59.72 o 
   4   6  19      159.72      102.98     68.76 o 
                                                 
